# Supplementary material for: Sphagnum increases soil’s sequestration capacity of mineral-associated organic carbon via activating metal oxides
Source: Nat Commun. 2023 Aug 19;14:5052. doi: 10.1038/s41467-023-40863-0 (PMC10439956; doi:10.1038/s41467-023-40863-0)
Supplement: Supplementary file 4 — Supplementary Data1 [file 41467_2023_40863_MOESM4_ESM.xlsx]

## Sheet: Raw data 
Ecosystem	Source	Site ID	Latitude	Longitude	MAT (℃)	MAP (mm)	NPP (kg C m–2 y–1)	Soil depth (cm)	pH_H2O	SOC (mg g-1)	Clay (mg g-1)	Feo (mg g−1 soil)	Fed (mg g−1 soil)	Alo (mg g−1 soil)	Feo_Fed	BoundOC (%)
Sphagnum-dominated wetland	Surveyed data	Dajiuhu	31.478	110.011	7.2	1560	6.46	0-20	4.83	303.9	19.7456	8.214	8.505	3.648	0.965	21.07
Sphagnum-dominated wetland	Surveyed data	Dajiuhu	31.478	110.011	7.2	1560	6.46	0-20	4.93	307.67	27.368	6.057	6.599	4.196	0.917	20.275
Sphagnum-dominated wetland	Surveyed data	Dajiuhu	31.478	110.011	7.2	1560	6.46	0-20	5.02	244.98	21.2648	7.731	8.265	3.678	0.935	18.245
Sphagnum-dominated wetland	Surveyed data	Dajiuhu	31.478	110.011	7.2	1560	6.46	0-20	4.99	258.2	28.2951	5.677	5.701	2.936	0.995	16.692
Sphagnum-dominated wetland	Surveyed data	Nangniangshan	26.092	104.848	13.5	1350	6.06	0-20	4.41	330.28	39.6069	6.426	6.396	6.888	1.004	18.885
Sphagnum-dominated wetland	Surveyed data	Nangniangshan	26.092	104.848	13.5	1350	6.06	0-20	4.67	350.17	52.9508	3.466	3.508	7.38	0.988	15.866
Sphagnum-dominated wetland	Surveyed data	Nangniangshan	26.092	104.848	13.5	1350	6.06	0-20	4.65	298.416	51.6658	2.456	2.598	8.003	0.945	17.057
Sphagnum-dominated wetland	Surveyed data	Nangniangshan	26.092	104.848	13.5	1350	6.06	0-20	4.38	229.338	101.034	2.25	2.31	11.24	0.974	18.3
Sphagnum-dominated wetland	Surveyed data	Nayong	26.697	105.479	13.6	1243	9.687	0-20	4.59	280.68	78.6087	12.777	11.468	6.098	1.114	24.658
Sphagnum-dominated wetland	Surveyed data	Nayong	26.697	105.479	13.6	1243	9.687	0-20	4.76	203.112	129.83	13.114	13.72	5.539	0.955	20.185
Sphagnum-dominated wetland	Surveyed data	Nayong	26.697	105.479	13.6	1243	9.687	0-20	4.76	232.98	86.3375	15.152	14.824	5.609	1.022	21.881
Sphagnum-dominated wetland	Surveyed data	Nayong	26.697	105.479	13.6	1243	9.687	0-20	4.75	205.31	149.116	16.411	16.816	5.868	0.975	23.231
Sphagnum-dominated wetland	Surveyed data	Xundian	25.601	103.035	14.9	921	5.565	0-20	4.97	250.224	65.0785	26.11	28.73	9.715	0.908	24.382
Sphagnum-dominated wetland	Surveyed data	Xundian	25.601	103.035	14.9	921	5.565	0-20	4.85	330.62	67.879	22.83	21.93	6.308	1.041	20.379
Sphagnum-dominated wetland	Surveyed data	Xundian	25.601	103.035	14.9	921	5.565	0-20	4.9	294.19	120.282	23.75	22.17	6.035	1.071	21.099
Sphagnum-dominated wetland	Surveyed data	Xundian	25.601	103.035	14.9	921	5.565	0-20	5.04	280.19	99.7239	27.78	30.6	7.462	0.907	20.375
Sphagnum-dominated wetland	Surveyed data	Qizimei	29.966	109.755	13.7	1635	5.352	0-20	4.43	304.84	23.0132	5.972	5.89	4.606	1.013	16.448
Sphagnum-dominated wetland	Surveyed data	Qizimei	29.966	109.755	13.7	1635	5.352	0-20	4.35	278.46	21.7277	5.636	5.337	4.172	1.056	14.687
Sphagnum-dominated wetland	Surveyed data	Qizimei	29.966	109.755	13.7	1635	5.352	0-20	4.39	272.81	20.0895	5.622	5.438	4.748	1.033	20.227
Sphagnum-dominated wetland	Surveyed data	Qizimei	29.966	109.755	13.7	1635	5.352	0-20	4.39	280.34	24.8344	5.664	6.015	4.66	0.941	20.722
Sphagnum-dominated wetland	Surveyed data	Erxianyan	29.707	108.814	14	1555	6.454	0-20	4.59	271.14	74.8002	30.36	29.224	5.448	1.038	24.071
Sphagnum-dominated wetland	Surveyed data	Erxianyan	29.707	108.814	14	1555	6.454	0-20	4.66	261.27	88.3353	27.608	29.656	4.868	0.93	23.561
Sphagnum-dominated wetland	Surveyed data	Erxianyan	29.707	108.814	14	1555	6.454	0-20	4.73	324.33	60.261	40.464	41.288	3.34	0.98	24.337
Sphagnum-dominated wetland	Surveyed data	Erxianyan	29.707	108.814	14	1555	6.454	0-20	4.94	295.04	82.9127	33.62	36.575	4.348	0.919	22.073
Sphagnum-dominated wetland	Surveyed data	Nanshan	26.172	110.129	16.1	1218	4.902	0-20	5.21	329.981	14.0887	8.346	9.026	3.66	0.924	18.013
Sphagnum-dominated wetland	Surveyed data	Nanshan	26.172	110.129	16.1	1218	4.902	0-20	4.57	296.716	21.1822	9.796	11.521	4.16	0.85	23.823
Sphagnum-dominated wetland	Surveyed data	Nanshan	26.172	110.129	16.1	1218	4.902	0-20	4.86	296.697	10.8758	7.653	8.316	3.603	0.92	22.268
Sphagnum-dominated wetland	Surveyed data	Nanshan	26.172	110.129	16.1	1218	4.902	0-20	5.37	315.287	23.9426	9.281	9.908	4.678	0.936	17.756
Sphagnum-dominated wetland	Surveyed data	Huaiqunzhen	24.835	108.574	18.9	1567	4.565	0-20	5.17	291.96	11.1165	3.842	4.282	5.643	0.897	15.686
Sphagnum-dominated wetland	Surveyed data	Huaiqunzhen	24.835	108.574	18.9	1567	4.565	0-20	5.04	311.65	20.4514	4.829	5.148	7.071	0.938	16.626
Sphagnum-dominated wetland	Surveyed data	Huaiqunzhen	24.835	108.574	18.9	1567	4.565	0-20	4.93	295.66	35.41	4.997	5.202	6.967	0.96	16.01
Sphagnum-dominated wetland	Surveyed data	Huaiqunzhen	24.835	108.574	18.9	1567	4.565	0-20	4.86	269.74	25.0709	5.601	6.127	8.604	0.914	19.276
Sphagnum-dominated wetland	Surveyed data	Wuyiling	48.595	129.435	-1.1	585	4.255	0-20	4.74	356.03	36.0766	10.136	9.529	7.892	1.063	19.707
Sphagnum-dominated wetland	Surveyed data	Wuyiling	48.595	129.435	-1.1	585	4.255	0-20	4.81	327.26	27.0311	6.773	5.746	9.174	1.178	18.559
Sphagnum-dominated wetland	Surveyed data	Wuyiling	48.595	129.435	-1.1	585	4.255	0-20	4.79	330.66	40.9055	6.394	5.371	8.704	1.19	18.167
Sphagnum-dominated wetland	Surveyed data	Wuyiling	48.595	129.435	-1.1	585	4.255	0-20	4.79	292.25	39.2194	13.981	14.685	8.497	0.952	23.856
Sphagnum-dominated wetland	Surveyed data	Tanhongling	48.357	129.18	-1	500	5.591	0-20	4.69	351.75	21.1083	14.175	15.492	6.891	0.914	23.913
Sphagnum-dominated wetland	Surveyed data	Tanhongling	48.357	129.18	-1	500	5.591	0-20	4.94	312.95	34.2047	15.932	14.188	7.01	1.122	24.973
Sphagnum-dominated wetland	Surveyed data	Tanhongling	48.357	129.18	-1	500	5.591	0-20	4.65	321.7	32.8084	12.82	12.085	5.935	1.06	19.851
Sphagnum-dominated wetland	Surveyed data	Tanhongling	48.357	129.18	-1	500	5.591	0-20	4.45	300.91	44.7169	11.032	11.859	6.189	0.93	20.049
Sphagnum-dominated wetland	Surveyed data	Aershan	47.395	120.586	-3.1	451	3.468	0-20	4.99	323.24	31.8057	10.164	10.736	5.319	0.946	22.121
Sphagnum-dominated wetland	Surveyed data	Aershan	47.395	120.586	-3.1	451	3.468	0-20	5.13	277.47	32.1074	15.273	15.092	8.511	1.012	23.919
Sphagnum-dominated wetland	Surveyed data	Aershan	47.395	120.586	-3.1	451	3.468	0-20	5.19	304.75	29.2398	8.737	8.871	7.49	0.984	26.217
Sphagnum-dominated wetland	Surveyed data	Aershan	47.395	120.586	-3.1	451	3.468	0-20	5.24	259.906	35.8485	13.778	14.46	7.116	0.952	21.478
Sphagnum-dominated wetland	Surveyed data	Mangui	52.043	122.055	-5.8	480	3.24	0-20	4.96	248.14	66.0497	23.589	25.392	5.917	0.928	24.295
Sphagnum-dominated wetland	Surveyed data	Mangui	52.043	122.055	-5.8	480	3.24	0-20	5.19	289.935	39.1474	29.725	28.645	6.345	1.037	31.198
Sphagnum-dominated wetland	Surveyed data	Mangui	52.043	122.055	-5.8	480	3.24	0-20	4.64	303.69	49.0263	27.059	30.525	6.382	0.886	28.246
Sphagnum-dominated wetland	Surveyed data	Mangui	52.043	122.055	-5.8	480	3.24	0-20	5.1	258.555	49.5703	30.143	31.34	4.297	0.961	28.156
Sphagnum-dominated wetland	Surveyed data	Genhe	51.206	121.673	-5	424	1.339	0-20	4.66	311.86	50.9961	27.115	25.476	5.436	1.064	24.221
Sphagnum-dominated wetland	Surveyed data	Genhe	51.206	121.673	-5	424	1.339	0-20	5.19	265.06	35.7798	14.597	15.664	4.702	0.931	22.402
Sphagnum-dominated wetland	Surveyed data	Genhe	51.206	121.673	-5	424	1.339	0-20	5.17	267.29	50.1849	16.861	18.723	4.774	0.9	27.987
Sphagnum-dominated wetland	Surveyed data	Genhe	51.206	121.673	-5	424	1.339	0-20	5.06	245.37	53.3634	22.616	24.222	3.651	0.933	27.759
Sphagnum-dominated wetland	Surveyed data	Mohe	52.915	122.666	-5.5	460	2.668	0-20	5.06	184.42	95.9058	21.48	21.587	3.205	0.995	29.793
Sphagnum-dominated wetland	Surveyed data	Mohe	52.915	122.666	-5.5	460	2.668	0-20	4.99	314.81	55.2204	24.398	26.455	4.598	0.922	30.662
Sphagnum-dominated wetland	Surveyed data	Mohe	52.915	122.666	-5.5	460	2.668	0-20	4.92	340.09	46.6469	21.769	23.133	4.342	0.941	25.278
Sphagnum-dominated wetland	Surveyed data	Mohe	52.915	122.666	-5.5	460	2.668	0-20	5.04	271.74	66.7197	26.099	26.246	3.58	0.994	24.356
Sphagnum-dominated wetland	Surveyed data	Panguhe	52.769	124.639	-2.4	463	0.454	0-20	4.93	247.49	108.787	10.963	9.59	7.665	1.143	21.721
Sphagnum-dominated wetland	Surveyed data	Panguhe	52.769	124.639	-2.4	463	0.454	0-20	5	306.59	62.0893	15.169	12.441	7.661	1.219	25.816
Sphagnum-dominated wetland	Surveyed data	Panguhe	52.769	124.639	-2.4	463	0.454	0-20	4.97	225.97	107.876	9.84	9.533	8.156	1.032	22.288
Sphagnum-dominated wetland	Surveyed data	Panguhe	52.769	124.639	-2.4	463	0.454	0-20	5.02	219.92	110.93	16.511	14.465	8.252	1.141	27.882
Sphagnum-dominated wetland	Surveyed data	Huzhong	52.435	122.794	-5.3	450	1.646	0-20	5.15	252.854	68.4438	25.828	25.533	7.04	1.011	25.761
Sphagnum-dominated wetland	Surveyed data	Huzhong	52.435	122.794	-5.3	450	1.646	0-20	5.02	264.268	90.7971	29.248	30.04	6.353	0.973	28.103
Sphagnum-dominated wetland	Surveyed data	Huzhong	52.435	122.794	-5.3	450	1.646	0-20	4.7	280.987	93.9313	31.744	32.35	5.767	0.981	31.116
Sphagnum-dominated wetland	Surveyed data	Huzhong	52.435	122.794	-5.3	450	1.646	0-20	4.91	230.152	90.3248	26.802	27.31	6.704	0.981	30.182
Sphagnum-dominated wetland	Surveyed data	Jinchuan_75%_coverage	42.333	126.35	3.3	1054	4.246	0-20	4.86	347.616	72.3017	14.314	15.566	8.25	0.919	30.9
Sphagnum-dominated wetland	Surveyed data	Jinchuan_75%_coverage	42.333	126.35	3.3	1054	4.246	0-20	4.87	321.089	73.6466	17.034	18.915	8.871	0.9	25.947
Sphagnum-dominated wetland	Surveyed data	Jinchuan_75%_coverage	42.333	126.35	3.3	1054	4.246	0-20	4.83	361.938	74.1835	14.953	16.628	11.759	0.899	37.463
Sphagnum-dominated wetland	Surveyed data	Jinchuan_75%_coverage	42.333	126.35	3.3	1054	4.246	0-20	4.85	336.809	71.0248	15.273	17.206	8.922	0.887	28.826
Sphagnum-dominated wetland	Surveyed data	Jinchuan_75%_coverage	42.333	126.35	3.3	1054	4.246	0-20	4.73	319.963	53.2492	16.396	18.087	8.589	0.906	27.979
Sphagnum-dominated wetland	Surveyed data	Jinchuan_75%_coverage	42.333	126.35	3.3	1054	4.246	0-20	4.82	301.97	60.5955	18.126	20.015	10.141	0.905	32.371
Sphagnum-dominated wetland	Surveyed data	Jinchuan_100%_coverage	42.333	126.35	3.3	1054	4.246	0-20	4.83	348.009	74.7131	14.425	15.531	9.926	0.928	30.856
Sphagnum-dominated wetland	Surveyed data	Jinchuan_100%_coverage	42.333	126.35	3.3	1054	4.246	0-20	4.81	337.572	73.9696	13.744	15.435	10.299	0.89	27.66
Sphagnum-dominated wetland	Surveyed data	Jinchuan_100%_coverage	42.333	126.35	3.3	1054	4.246	0-20	4.75	387.13	69.7877	17.786	19.374	9.595	0.918	37.09
Sphagnum-dominated wetland	Surveyed data	Jinchuan_100%_coverage	42.333	126.35	3.3	1054	4.246	0-20	4.81	399.251	74.6127	16.894	18.745	9.407	0.901	32.242
Sphagnum-dominated wetland	Surveyed data	Jinchuan_100%_coverage	42.333	126.35	3.3	1054	4.246	0-20	4.76	375.233	50.2609	17.57	19.159	7.573	0.917	32.892
Sphagnum-dominated wetland	Surveyed data	Jinchuan_100%_coverage	42.333	126.35	3.3	1054	4.246	0-20	4.75	340.416	66.9351	14.457	16.449	9.019	0.878	32.674
Sphagnum-dominated wetland	Surveyed data	Hani_75%_coverage	42.216	126.5	4	750	4.2	0-20	5.03	308.773	94.7434	17.608	19.274	7.439	0.913	30.601
Sphagnum-dominated wetland	Surveyed data	Hani_75%_coverage	42.216	126.5	4	750	4.2	0-20	5.05	338.522	88.9665	17.182	19.303	7.404	0.89	31.363
Sphagnum-dominated wetland	Surveyed data	Hani_75%_coverage	42.216	126.5	4	750	4.2	0-20	5.06	290.791	90.4959	18.674	21.122	6.464	0.884	27.431
Sphagnum-dominated wetland	Surveyed data	Hani_75%_coverage	42.216	126.5	4	750	4.2	0-20	5.1	332.546	75.5286	16.202	18.885	7.12	0.857	28.555
Sphagnum-dominated wetland	Surveyed data	Hani_75%_coverage	42.216	126.5	4	750	4.2	0-20	5.09	345.054	96.0454	18.765	21.63	7.453	0.867	34.982
Sphagnum-dominated wetland	Surveyed data	Hani_75%_coverage	42.216	126.5	4	750	4.2	0-20	5.07	269.424	129.544	17.008	20.016	8.29	0.849	25.022
Sphagnum-dominated wetland	Surveyed data	Hani_100%_coverage	42.216	126.5	4	750	4.2	0-20	5.09	367.088	79.5384	18.013	19.992	7.339	0.901	26.112
Sphagnum-dominated wetland	Surveyed data	Hani_100%_coverage	42.216	126.5	4	750	4.2	0-20	5.08	330.76	92.7281	16.312	18.39	8.368	0.886	24.157
Sphagnum-dominated wetland	Surveyed data	Hani_100%_coverage	42.216	126.5	4	750	4.2	0-20	4.85	332.402	73.2211	17.181	18.624	7.974	0.922	31.037
Sphagnum-dominated wetland	Surveyed data	Hani_100%_coverage	42.216	126.5	4	750	4.2	0-20	4.94	305.887	86.3162	15.98	17.491	8.138	0.913	30.609
Sphagnum-dominated wetland	Surveyed data	Hani_100%_coverage	42.216	126.5	4	750	4.2	0-20	4.97	310.133	75.2953	15.079	15.926	9.59	0.946	33.28
Sphagnum-dominated wetland	Surveyed data	Hani_100%_coverage	42.216	126.5	4	750	4.2	0-20	5.02	287.82	87.528	15.394	16.5	9.814	0.932	30.502
Sphagnum-dominated wetland	Surveyed data	Dajiuhu_75%_coverage	31.48	110.005	7.2	1560	5.245	0-20	4.82	231.672	27.2731	4.127	4.909	5.177	0.84	18.742
Sphagnum-dominated wetland	Surveyed data	Dajiuhu_75%_coverage	31.48	110.005	7.2	1560	5.245	0-20	4.79	282.785	19.132	1.985	2.192	7.919	0.905	18.437
Sphagnum-dominated wetland	Surveyed data	Dajiuhu_75%_coverage	31.48	110.005	7.2	1560	5.245	0-20	4.84	243.958	16.1581	4.933	6.176	6.301	0.798	16.011
Sphagnum-dominated wetland	Surveyed data	Dajiuhu_75%_coverage	31.48	110.005	7.2	1560	5.245	0-20	4.87	300.816	15.6265	1.957	2.22	6.081	0.881	14.08
Sphagnum-dominated wetland	Surveyed data	Dajiuhu_75%_coverage	31.48	110.005	7.2	1560	5.245	0-20	4.82	298.738	21.2311	4.684	5.457	5.507	0.858	16.071
Sphagnum-dominated wetland	Surveyed data	Dajiuhu_75%_coverage	31.48	110.005	7.2	1560	5.245	0-20	4.86	355.891	16.6512	1.778	2.058	5.87	0.863	17.696
Sphagnum-dominated wetland	Surveyed data	Dajiuhu_100%_coverage	31.48	110.005	7.2	1560	5.245	0-20	4.81	303.554	21.1943	6.4	7.412	5.361	0.863	19.626
Sphagnum-dominated wetland	Surveyed data	Dajiuhu_100%_coverage	31.48	110.005	7.2	1560	5.245	0-20	4.72	332.969	10.1568	4.515	4.923	4.39	0.917	15.333
Sphagnum-dominated wetland	Surveyed data	Dajiuhu_100%_coverage	31.48	110.005	7.2	1560	5.245	0-20	4.8	251.956	27.0795	4.719	5.795	5.398	0.814	16.258
Sphagnum-dominated wetland	Surveyed data	Dajiuhu_100%_coverage	31.48	110.005	7.2	1560	5.245	0-20	4.76	300.97	27.271	2.184	2.495	5.09	0.875	16.906
Sphagnum-dominated wetland	Surveyed data	Dajiuhu_100%_coverage	31.48	110.005	7.2	1560	5.245	0-20	4.74	300.936	23.0486	8.385	9.813	4.988	0.854	19.795
Sphagnum-dominated wetland	Surveyed data	Dajiuhu_100%_coverage	31.48	110.005	7.2	1560	5.245	0-20	4.68	320.452	13.339	1.786	2.103	4.395	0.849	16.583
Sphagnum-dominated wetland	Surveyed data	Dajiuhu_100%_coverage	31.48	110.005	7.2	1560	5.245	0-20	4.74	326.197	7.19425	5.156	5.518	7.542	0.934	20.71
Sphagnum-dominated wetland	Surveyed data	Dajiuhu_100%_coverage	31.48	110.005	7.2	1560	5.245	0-20	4.75	361.417	16.3074	5.266	5.549	4.086	0.949	18.909
Sphagnum-dominated wetland	Surveyed data	Dushan_20_years	25.9	107.65	15	1430	5.016	0-20	4.97	211.778	70.1223	2.478	2.664	3.552	0.93	14.364
Sphagnum-dominated wetland	Surveyed data	Dushan_20_years	25.9	107.65	15	1430	5.016	0-20	4.98	182.259	86.8235	1.821	2.195	3.651	0.829	11.693
Sphagnum-dominated wetland	Surveyed data	Dushan_20_years	25.9	107.65	15	1430	5.016	0-20	4.83	221.105	95.2912	3.549	3.988	3.719	0.89	16.576
Sphagnum-dominated wetland	Surveyed data	Dushan_20_years	25.9	107.65	15	1430	5.016	0-20	5.05	173.23	104.078	2.125	2.518	3.441	0.844	10.604
Sphagnum-dominated wetland	Surveyed data	Dushan_20_years	25.9	107.65	15	1430	5.016	0-20	5.03	285.29	83.505	3.517	3.838	3.934	0.916	14.5
Sphagnum-dominated wetland	Surveyed data	Dushan_20_years	25.9	107.65	15	1430	5.016	0-20	5.04	166.037	134.475	2.251	2.745	2.79	0.82	14.312
Sphagnum-dominated wetland	Surveyed data	Dushan_pristine	25.9	107.65	15	1430	5.016	0-20	5.2	231.502	51.0401	2.53	2.932	3.709	0.862	15.856
Sphagnum-dominated wetland	Surveyed data	Dushan_pristine	25.9	107.65	15	1430	5.016	0-20	4.94	256.018	47.531	2.783	3.332	3.644	0.835	12.127
Sphagnum-dominated wetland	Surveyed data	Dushan_pristine	25.9	107.65	15	1430	5.016	0-20	4.79	201.313	50.6388	3.205	3.885	3.878	0.825	12.995
Sphagnum-dominated wetland	Surveyed data	Dushan_pristine	25.9	107.65	15	1430	5.016	0-20	4.91	189.779	81.7255	2.453	2.999	3.517	0.817	13.631
Sphagnum-dominated wetland	Surveyed data	Dushan_pristine	25.9	107.65	15	1430	5.016	0-20	4.63	252.843	77.9117	3.436	4.096	4.797	0.838	13.83
Sphagnum-dominated wetland	Surveyed data	Dushan_pristine	25.9	107.65	15	1430	5.016	0-20	4.67	257.665	71.4952	3.14	3.473	4.563	0.904	15.11
Sphagnum-dominated wetland	Zhao_et_al_2019	Dajiuhu	31.48	110.005	7.2	1560	5.245	0-10	4.86	234.4	NA	NA	NA	NA	NA	17.3
Sphagnum-dominated wetland	Zhao_et_al_2019	Dajiuhu	31.48	110.005	7.2	1560	5.245	10-20	4.88	276.5	NA	NA	NA	NA	NA	13.2
Sphagnum-dominated wetland	Patzner_et_al_2020	Northern Sweden	68.366	19.05	2.5	306	NA	0-7	NA	333.31	NA	NA	3.675	NA	NA	4.85
Sphagnum-dominated wetland	Patzner_et_al_2020	Northern Sweden	68.366	19.05	2.5	306	NA	7-12	NA	57.51	NA	NA	4.987	NA	NA	39.42
non-Sphagnum wetland	Surveyed data	Nayong	26.697	105.479	13.6	1243	9.687	0-20	5.62	74.455	183.133	11.654	23.19	4.988	0.502	16.21
non-Sphagnum wetland	Surveyed data	Nayong	26.697	105.479	13.6	1243	9.687	0-20	5.32	63.575	203.184	13.667	26.955	4.72	0.507	21.237
non-Sphagnum wetland	Surveyed data	Nayong	26.697	105.479	13.6	1243	9.687	0-20	5.17	60.84	224.278	13.275	25.85	4.78	0.513	23.194
non-Sphagnum wetland	Surveyed data	Nayong	26.697	105.479	13.6	1243	9.687	0-20	5.45	79.64	201.817	13.997	26.68	4.413	0.524	19.632
non-Sphagnum wetland	Surveyed data	Erxianyan	29.707	108.814	14	1555	6.454	0-20	5.07	149.185	68.445	24.875	30.925	5.845	0.804	19.165
non-Sphagnum wetland	Surveyed data	Erxianyan	29.707	108.814	14	1555	6.454	0-20	5.12	197.134	57.058	25.14	34.9	3.58	0.72	16.394
non-Sphagnum wetland	Surveyed data	Erxianyan	29.707	108.814	14	1555	6.454	0-20	5.03	156.15	53.0427	23.605	32.015	6.634	0.737	19.847
non-Sphagnum wetland	Surveyed data	Erxianyan	29.707	108.814	14	1555	6.454	0-20	5.19	174.056	46.5074	21.87	29.99	5.369	0.729	18.546
non-Sphagnum wetland	Surveyed data	Nanshan	26.172	110.129	16.1	1218	4.902	0-20	7.41	120.93	48.4704	6.111	6.834	2.964	0.894	12.133
non-Sphagnum wetland	Surveyed data	Nanshan	26.172	110.129	16.1	1218	4.902	0-20	7.11	131.025	68.0596	6.985	7.63	3.401	0.915	14.828
non-Sphagnum wetland	Surveyed data	Nanshan	26.172	110.129	16.1	1218	4.902	0-20	6.72	86.31	73.8461	6.075	6.521	3.797	0.931	16.138
non-Sphagnum wetland	Surveyed data	Nanshan	26.172	110.129	16.1	1218	4.902	0-20	6.9	106.465	63.3409	7.68	8.84	3.486	0.868	16.79
non-Sphagnum wetland	Surveyed data	Huaiqunzhen	24.835	108.574	18.9	1567	4.565	0-20	6.14	104.58	30.7054	4.808	5.73	4.904	0.839	14.692
non-Sphagnum wetland	Surveyed data	Huaiqunzhen	24.835	108.574	18.9	1567	4.565	0-20	6.37	129.52	41.5738	4.013	6.046	5.497	0.663	13.157
non-Sphagnum wetland	Surveyed data	Huaiqunzhen	24.835	108.574	18.9	1567	4.565	0-20	6.46	101.67	35.596	4.609	5.817	4.097	0.792	11.946
non-Sphagnum wetland	Surveyed data	Huaiqunzhen	24.835	108.574	18.9	1567	4.565	0-20	6.33	143.59	27.7716	3.785	4.735	3.786	0.799	11.75
non-Sphagnum wetland	Surveyed data	Tanhongling	48.357	129.18	-1	500	5.591	0-20	5.81	251.4	25.4792	7.207	9.083	7.304	0.793	14.039
non-Sphagnum wetland	Surveyed data	Tanhongling	48.357	129.18	-1	500	5.591	0-20	6.02	218.19	19.5473	7.116	8.73	7.205	0.815	16.347
non-Sphagnum wetland	Surveyed data	Tanhongling	48.357	129.18	-1	500	5.591	0-20	5.97	198.04	26.5463	8.855	11.267	5.036	0.785	11.004
non-Sphagnum wetland	Surveyed data	Tanhongling	48.357	129.18	-1	500	5.591	0-20	5.8	236.11	29.451	6.794	8.893	6.35	0.763	12.995
non-Sphagnum wetland	Surveyed data	Aershan	47.395	120.586	-3.1	451	3.468	0-20	5.84	96.54	62.0126	13.036	22.519	4.458	0.578	15.082
non-Sphagnum wetland	Surveyed data	Aershan	47.395	120.586	-3.1	451	3.468	0-20	6.07	111.1	36.959	11.186	13.465	5.55	0.83	13.903
non-Sphagnum wetland	Surveyed data	Aershan	47.395	120.586	-3.1	451	3.468	0-20	5.84	107.455	54.8451	12.522	18.727	4.426	0.668	12.127
non-Sphagnum wetland	Surveyed data	Aershan	47.395	120.586	-3.1	451	3.468	0-20	5.98	100.755	80.3636	13.697	20.11	4.834	0.681	15.121
non-Sphagnum wetland	Surveyed data	Genhe	51.206	121.673	-5	424	1.339	0-20	5.76	206.845	45.7014	11.931	18.22	5.525	0.654	16.889
non-Sphagnum wetland	Surveyed data	Genhe	51.206	121.673	-5	424	1.339	0-20	6.12	205.02	27.9856	12.981	16.975	4.793	0.764	15.013
non-Sphagnum wetland	Surveyed data	Genhe	51.206	121.673	-5	424	1.339	0-20	5.9	221.69	38.7302	12.099	18.367	5.507	0.658	13.857
non-Sphagnum wetland	Surveyed data	Genhe	51.206	121.673	-5	424	1.339	0-20	5.74	219.865	21.7019	13.149	17.122	4.775	0.767	15.41
non-Sphagnum wetland	Surveyed data	Panguhe	52.769	124.639	-2.4	463	0.454	0-20	5.61	122.17	79.5713	8.999	8.946	6.818	1.005	15.084
non-Sphagnum wetland	Surveyed data	Panguhe	52.769	124.639	-2.4	463	0.454	0-20	6.05	182.7	65.6749	9.389	10.6	5.399	0.885	15.379
non-Sphagnum wetland	Surveyed data	Panguhe	52.769	124.639	-2.4	463	0.454	0-20	5.66	99.495	98.8343	7.055	9.088	6.437	0.776	12.906
non-Sphagnum wetland	Surveyed data	Panguhe	52.769	124.639	-2.4	463	0.454	0-20	5.89	191.62	47.7334	6.867	8.789	6.639	0.781	16.121
non-Sphagnum wetland	Surveyed data	Honghe	47.761	133.637	1.9	585	5.423	0-20	5.64	81.5	99.3952	9.011	9.868	5.959	0.913	18.088
non-Sphagnum wetland	Surveyed data	Honghe	47.761	133.637	1.9	585	5.423	0-20	5.61	89.1	83.8619	8.028	8.641	5.71	0.929	16.787
non-Sphagnum wetland	Surveyed data	Honghe	47.761	133.637	1.9	585	5.423	0-20	5.61	98.2	82.3034	10.725	12.648	6.311	0.847	14.953
non-Sphagnum wetland	Surveyed data	Honghe	47.761	133.637	1.9	585	5.423	0-20	5.57	94.7	122.947	8.201	9.294	5.735	0.882	15.54
non-Sphagnum wetland	Surveyed data	Naolihe	47.246	133.457	2.3	546	3.951	0-20	5.73	80.4	98.9332	11.253	12.966	5.469	0.867	14.23
non-Sphagnum wetland	Surveyed data	Naolihe	47.246	133.457	2.3	546	3.951	0-20	5.7	62.3	128.623	10.782	13.535	4.963	0.796	15.314
non-Sphagnum wetland	Surveyed data	Naolihe	47.246	133.457	2.3	546	3.951	0-20	5.79	66.4	102.46	10.725	12.745	5.712	0.841	17.404
non-Sphagnum wetland	Surveyed data	Naolihe	47.246	133.457	2.3	546	3.951	0-20	5.83	61.4	131.359	12.696	15.149	5.996	0.838	22.183
non-Sphagnum wetland	Surveyed data	Qixinghe	46.697	132.041	2.4	551	4.367	0-20	5.88	82.61	88.4506	5.38	5.543	4.459	0.97	16.916
non-Sphagnum wetland	Surveyed data	Qixinghe	46.697	132.041	2.4	551	4.367	0-20	5.85	138.5	87.8409	8.095	8.754	2.985	0.924	19.783
non-Sphagnum wetland	Surveyed data	Qixinghe	46.697	132.041	2.4	551	4.367	0-20	5.9	117.99	90.0834	4.59	4.861	3.5	0.944	12.221
non-Sphagnum wetland	Surveyed data	Qixinghe	46.697	132.041	2.4	551	4.367	0-20	6.1	139.51	59.0021	5.837	5.92	3.22	0.985	18.587
non-Sphagnum wetland	Surveyed data	Xingkaihu	45.365	132.315	3	750	3.833	0-20	5.34	161.73	71.0059	5.528	7.869	5.238	0.702	15.209
non-Sphagnum wetland	Surveyed data	Xingkaihu	45.365	132.315	3	750	3.833	0-20	6.25	226.9	46.4799	7.977	10.52	2.681	0.758	17.409
non-Sphagnum wetland	Surveyed data	Xingkaihu	45.365	132.315	3	750	3.833	0-20	5.72	81	107.981	4.238	6.391	3.896	0.663	17.503
non-Sphagnum wetland	Surveyed data	Xingkaihu	45.365	132.315	3	750	3.833	0-20	5.68	243.73	37.6232	6.649	8.925	4.513	0.744	16.11
non-Sphagnum wetland	Surveyed data	Hongyuan	33.11	102.65	2.9	860	3.804	0-20	5.68	191.62	41.2103	9.447	11.005	3.418	0.858	20.156
non-Sphagnum wetland	Surveyed data	Hongyuan	33.11	102.65	2.9	860	3.804	0-20	5.89	173.067	51.8597	10.215	12.245	2.829	0.834	19.264
non-Sphagnum wetland	Surveyed data	Hongyuan	33.11	102.65	2.9	860	3.804	0-20	5.77	195.112	39.1137	11.956	14.931	3.732	0.8	13.273
non-Sphagnum wetland	Surveyed data	Hongyuan	33.11	102.65	2.9	860	3.804	0-20	5.7	200.897	44.2151	8.352	10.153	3.223	0.822	17.859
non-Sphagnum wetland	Surveyed data	Zoige_1	33.538	102.856	1	690	3.966	0-20	6.91	159.2	69.938	17.728	22.432	1.208	0.79	18.639
non-Sphagnum wetland	Surveyed data	Zoige_1	33.538	102.856	1	690	3.966	0-20	6.69	190.08	73.9965	14.136	16.16	1.649	0.874	14.129
non-Sphagnum wetland	Surveyed data	Zoige_1	33.538	102.856	1	690	3.966	0-20	6.63	180.94	48.9312	16.512	24.336	1.126	0.678	15.454
non-Sphagnum wetland	Surveyed data	Zoige_1	33.538	102.856	1	690	3.966	0-20	6.78	164.07	79.3456	17.928	25.952	1.055	0.69	18.22
non-Sphagnum wetland	Surveyed data	Zoige_2	32.963	103.102	1	690	3.862	0-20	6.73	216.25	48.9816	10.92	14.595	1.584	0.748	18.331
non-Sphagnum wetland	Surveyed data	Zoige_2	32.963	103.102	1	690	3.862	0-20	7.01	229.96	33.4755	9.8	14.441	1.343	0.678	12.269
non-Sphagnum wetland	Surveyed data	Zoige_2	32.963	103.102	1	690	3.862	0-20	6.84	274.96	25.6735	9.261	12.908	1.51	0.717	15.091
non-Sphagnum wetland	Surveyed data	Zoige_2	32.963	103.102	1	690	3.862	0-20	6.72	212.51	25.4491	10.444	18.683	1.57	0.559	20.684
non-Sphagnum wetland	Surveyed data	Caohai	26.858	104.255	10.5	950	NA	0-20	6.17	33.88	89.6618	3.913	6.998	1.764	0.559	13.114
non-Sphagnum wetland	Surveyed data	Caohai	26.858	104.255	10.5	950	NA	0-20	6.46	32.12	54.8807	4.703	7.731	2.051	0.608	10.997
non-Sphagnum wetland	Surveyed data	Caohai	26.858	104.255	10.5	950	NA	0-20	6.56	33.97	89.5435	4.404	7.034	1.825	0.626	9.021
non-Sphagnum wetland	Surveyed data	Caohai	26.858	104.255	10.5	950	NA	0-20	6.19	37.44	124.435	4.984	7.781	2.168	0.64	14.292
non-Sphagnum wetland	Surveyed data	Eerguna	50.265	120.173	-2.5	240	3.295	0-20	7.07	44.4	81.1226	4.677	7.76	2.173	0.602	11.893
non-Sphagnum wetland	Surveyed data	Eerguna	50.265	120.173	-2.5	240	3.295	0-20	7.14	42.99	82.558	5.636	7.646	2.518	0.737	8.32
non-Sphagnum wetland	Surveyed data	Eerguna	50.265	120.173	-2.5	240	3.295	0-20	7.11	40.89	87.6771	5.507	8.676	2.514	0.634	13.929
non-Sphagnum wetland	Surveyed data	Eerguna	50.265	120.173	-2.5	240	3.295	0-20	7.15	37.97	98.1707	4.531	6.711	2.379	0.675	11.672
non-Sphagnum wetland	Surveyed data	Hetaopingyuan	38.534	106.215	8.5	200	NA	0-20	8.13	56.78	90.667	3.485	5.429	0.68	0.641	14.205
non-Sphagnum wetland	Surveyed data	Hetaopingyuan	38.534	106.215	8.5	200	NA	0-20	8.2	39.14	79.5109	3.069	4.854	0.633	0.632	10.649
non-Sphagnum wetland	Surveyed data	Hetaopingyuan	38.534	106.215	8.5	200	NA	0-20	8.6	29.04	91.8129	2.697	4.813	0.605	0.56	9.105
non-Sphagnum wetland	Surveyed data	Hetaopingyuan	38.534	106.215	8.5	200	NA	0-20	8.69	20.74	64.5424	1.535	2.579	0.401	0.595	9.38
non-Sphagnum wetland	Surveyed data	Saliuhe	37.33	100.122	-0.3	380	2.226	0-20	8.16	63.85	46.2536	3.358	5.971	1.279	0.562	11.627
non-Sphagnum wetland	Surveyed data	Saliuhe	37.33	100.122	-0.3	380	2.226	0-20	8.09	65.92	57.5592	4.346	8.301	1.502	0.523	14.074
non-Sphagnum wetland	Surveyed data	Saliuhe	37.33	100.122	-0.3	380	2.226	0-20	8.03	52.71	76.8937	3.452	6.942	1.457	0.497	10.681
non-Sphagnum wetland	Surveyed data	Saliuhe	37.33	100.122	-0.3	380	2.226	0-20	7.98	52.46	49.8826	3.308	6.045	1.376	0.547	9.992
non-Sphagnum wetland	Surveyed data	Yeniugou	38.615	99.331	1	420	2.785	0-20	8.69	31.25	58.1944	4.602	9.083	0.972	0.506	11.606
non-Sphagnum wetland	Surveyed data	Yeniugou	38.615	99.331	1	420	2.785	0-20	8.7	36.66	54.8581	4.714	9.897	0.961	0.476	13.128
non-Sphagnum wetland	Surveyed data	Yeniugou	38.615	99.331	1	420	2.785	0-20	8.59	31.51	61.3826	4.078	7.152	0.849	0.57	13.941
non-Sphagnum wetland	Surveyed data	Yeniugou	38.615	99.331	1	420	2.785	0-20	8.65	31.74	60.4966	3.88	7.228	0.728	0.536	15.429
non-Sphagnum wetland	Surveyed data	Luanhaizi	37.608	101.325	-1.1	490	3.236	0-20	8.06	142.51	81.9199	6.014	9.322	1.58	0.645	15.145
non-Sphagnum wetland	Surveyed data	Luanhaizi	37.608	101.325	-1.1	490	3.236	0-20	8.1	140.16	77.0536	5.999	9.348	1.469	0.641	15.336
non-Sphagnum wetland	Surveyed data	Luanhaizi	37.608	101.325	-1.1	490	3.236	0-20	7.88	149.89	84.3869	6.25	10.9	1.521	0.573	10.362
non-Sphagnum wetland	Surveyed data	Luanhaizi	37.608	101.325	-1.1	490	3.236	0-20	8.15	140.85	67.5069	6.022	8.865	1.494	0.679	13.211
non-Sphagnum wetland	Surveyed data	Jiuquan	38.754	94.416	3.9	150	NA	0-20	7.62	138.43	72.4339	6.122	7.573	0.983	0.808	13.067
non-Sphagnum wetland	Surveyed data	Jiuquan	38.754	94.416	3.9	150	NA	0-20	7.88	124.69	65.3249	5.581	8	0.991	0.697	12.778
non-Sphagnum wetland	Surveyed data	Jiuquan	38.754	94.416	3.9	150	NA	0-20	7.91	131.19	84.1644	5.951	8.47	1.212	0.702	10.812
non-Sphagnum wetland	Surveyed data	Jiuquan	38.754	94.416	3.9	150	NA	0-20	7.93	127.51	84.6026	4.781	9.206	1.055	0.519	10.107
non-Sphagnum wetland	Surveyed data	Maduo	34.777	98.143	-4.1	304	0.625	0-20	8.16	56.25	99.5291	6.723	8.509	1.507	0.79	13.13
non-Sphagnum wetland	Surveyed data	Maduo	34.777	98.143	-4.1	304	0.625	0-20	7.58	45	95.6921	6.984	10.02	1.522	0.697	16.097
non-Sphagnum wetland	Surveyed data	Maduo	34.777	98.143	-4.1	304	0.625	0-20	7.83	42.86	100.474	7.245	10.59	1.595	0.684	12.08
non-Sphagnum wetland	Surveyed data	Maduo	34.777	98.143	-4.1	304	0.625	0-20	7.37	111.64	84.5308	7.287	8.447	1.431	0.862	17.243
non-Sphagnum wetland	Surveyed data	Dongtinghu	29.09	112.949	16.5	1250	NA	0-20	8.29	30.98	66.6866	5.142	8.441	0.945	0.609	7.355
non-Sphagnum wetland	Surveyed data	Dongtinghu	29.09	112.949	16.5	1250	NA	0-20	8.19	37.08	103.724	6.297	9.728	1.238	0.647	12.4
non-Sphagnum wetland	Surveyed data	Dongtinghu	29.09	112.949	16.5	1250	NA	0-20	8.34	39.19	82.8889	5.818	8.687	1.261	0.669	9.426
non-Sphagnum wetland	Surveyed data	Dongtinghu	29.09	112.949	16.5	1250	NA	0-20	8.21	38.95	93.5339	6.126	10.55	1.304	0.58	13.453
non-Sphagnum wetland	Surveyed data	Poyanghu	29.133	116.68	17	1500	6.155	0-20	8.14	42.64	65.6445	2.482	5.114	0.612	0.485	10.52
non-Sphagnum wetland	Surveyed data	Poyanghu	29.133	116.68	17	1500	6.155	0-20	8.3	43.25	62.3398	2.596	4.652	0.545	0.558	9.913
non-Sphagnum wetland	Surveyed data	Poyanghu	29.133	116.68	17	1500	6.155	0-20	8.23	42.13	76.2991	3.224	5.744	0.665	0.561	7.677
non-Sphagnum wetland	Surveyed data	Poyanghu	29.133	116.68	17	1500	6.155	0-20	8.13	45.87	55.5425	2.828	5.45	0.751	0.518	9.363
non-Sphagnum wetland	Surveyed data	Jinchuan	42.333	126.35	3.3	1054	4.246	0-20	5.2	143.189	112.454	11.714	16.924	7.97	0.692	17.742
non-Sphagnum wetland	Surveyed data	Jinchuan	42.333	126.35	3.3	1054	4.246	0-20	5.22	170.272	107.979	11.397	17.174	8.378	0.663	15.136
non-Sphagnum wetland	Surveyed data	Jinchuan	42.333	126.35	3.3	1054	4.246	0-20	5.31	157.314	89.0111	10.836	15.784	7.869	0.686	12.157
non-Sphagnum wetland	Surveyed data	Jinchuan	42.333	126.35	3.3	1054	4.246	0-20	5.15	143.521	79.9161	10.068	15.772	7.97	0.638	11.535
non-Sphagnum wetland	Surveyed data	Jinchuan	42.333	126.35	3.3	1054	4.246	0-20	5.26	170.681	121.061	13.516	18.592	6.573	0.726	15.656
non-Sphagnum wetland	Surveyed data	Jinchuan	42.333	126.35	3.3	1054	4.246	0-20	5.16	186.17	116.563	11.167	17.169	9.307	0.65	21.375
non-Sphagnum wetland	Surveyed data	Hani	42.216	126.5	4	750	4.2	0-20	5.36	155.588	98.5649	12.134	16.286	7.819	0.745	19.8
non-Sphagnum wetland	Surveyed data	Hani	42.216	126.5	4	750	4.2	0-20	5.3	166.779	90.3192	10.099	15.23	7.732	0.663	17.442
non-Sphagnum wetland	Surveyed data	Hani	42.216	126.5	4	750	4.2	0-20	5.24	177.598	123.21	14.797	20.47	8.083	0.722	17.948
non-Sphagnum wetland	Surveyed data	Hani	42.216	126.5	4	750	4.2	0-20	5.23	180.105	134.123	14.9	19.994	6.523	0.745	15.205
non-Sphagnum wetland	Surveyed data	Hani	42.216	126.5	4	750	4.2	0-20	5.37	154.28	141.433	13.25	19.888	6.357	0.666	12.974
non-Sphagnum wetland	Surveyed data	Hani	42.216	126.5	4	750	4.2	0-20	5.31	197.162	138.468	10.836	17.75	9.136	0.61	13.042
non-Sphagnum wetland	Surveyed data	Dajiuhu	31.48	110.005	7.2	1560	5.245	0-20	5.25	236.809	27.1155	2.111	2.861	5.629	0.737	10.922
non-Sphagnum wetland	Surveyed data	Dajiuhu	31.48	110.005	7.2	1560	5.245	0-20	5.12	246.116	27.7672	1.894	2.075	5.338	0.912	11.648
non-Sphagnum wetland	Surveyed data	Dajiuhu	31.48	110.005	7.2	1560	5.245	0-20	5.12	194.138	30.0403	2.031	2.528	5.163	0.803	12.517
non-Sphagnum wetland	Surveyed data	Dajiuhu	31.48	110.005	7.2	1560	5.245	0-20	5.15	185.931	36.9756	1.409	2.069	5.682	0.681	15.608
non-Sphagnum wetland	Surveyed data	Dajiuhu	31.48	110.005	7.2	1560	5.245	0-20	5.23	186.657	22.5343	3.375	4.106	5.786	0.821	13.732
non-Sphagnum wetland	Surveyed data	Dajiuhu	31.48	110.005	7.2	1560	5.245	0-20	5.11	205.904	11.5606	2.553	3.1	3.164	0.823	11.998
non-Sphagnum wetland	Surveyed data	Dajiuhu	31.48	110.005	7.2	1560	5.245	0-20	5.29	189.567	21.418	9.008	11.658	2.908	0.772	13.578
non-Sphagnum wetland	Surveyed data	Dajiuhu	31.48	110.005	7.2	1560	5.245	0-20	5.32	202.072	20.2908	1.89	2.595	3.935	0.728	9.623
non-Sphagnum wetland	Surveyed data	Dushan	25.9	107.65	15	1430	5.016	0-20	6.69	48.958	208.498	1.582	2.585	3.312	0.611	8.666
non-Sphagnum wetland	Surveyed data	Dushan	25.9	107.65	15	1430	5.016	0-20	6.46	49.345	195.947	2.251	3.102	3.127	0.725	9.826
non-Sphagnum wetland	Surveyed data	Dushan	25.9	107.65	15	1430	5.016	0-20	6.29	45.405	151.552	1.102	1.713	1.721	0.643	9.389
non-Sphagnum wetland	Surveyed data	Dushan	25.9	107.65	15	1430	5.016	0-20	6.04	54.43	159.713	1.201	2.097	1.674	0.572	8.627
non-Sphagnum wetland	Surveyed data	Dushan	25.9	107.65	15	1430	5.016	0-20	6.58	49.142	216.666	1.794	2.482	2.102	0.722	9.115
non-Sphagnum wetland	Surveyed data	Dushan	25.9	107.65	15	1430	5.016	0-20	6.66	47.047	164.46	1.665	2.681	2.058	0.621	7.39
non-Sphagnum wetland	Wen_et_al_2019	East Anglia	52.516	0.383	13	612	7.434	0-10	6.4	507	NA	NA	NA	NA	NA	7.1
non-Sphagnum wetland	Bai_et_al_2021	Min River estuary	25.947	119.35	NA	NA	4.326	0-10	7.1	105	NA	NA	NA	NA	NA	18
non-Sphagnum wetland	Wang_et_al_2017	Luanhaizi	37.583	101.333	-1.1	3250	3.335	0-20	7.4	140	NA	NA	NA	NA	NA	8.6
non-Sphagnum wetland	Duan_et_al_2020	Honghe National Nature Reserve (HNNR)	47.762	133.617	1.9	585	5.259	0-20	6.88	38.72	NA	1.53	7.2	NA	0.212	17.8
non-Sphagnum wetland	Duan_et_al_2020	Honghe National Nature Reserve (HNNR)	47.762	133.617	1.9	585	5.259	0-20	6.98	42.29	NA	1.77	8.07	NA	0.219	5.7
non-Sphagnum wetland	Zhao_et_al_2019	Dajiuhu	31.48	110.005	7.2	1560	5.245	0-10	5.09	9.17	NA	NA	NA	NA	NA	8.17
non-Sphagnum wetland	Zhao_et_al_2019	Dajiuhu	31.48	110.005	7.2	1560	5.245	10-20	5.14	10.4	NA	NA	NA	NA	NA	7.62
non-Sphagnum wetland	Zhao_et_al_2019	Dajiuhu	31.48	110.005	7.2	1560	5.245	0-10	5.14	11.57	NA	NA	NA	NA	NA	11.77
non-Sphagnum wetland	Zhao_et_al_2019	Dajiuhu	31.48	110.005	7.2	1560	5.245	10-20	5.14	16.86	NA	NA	NA	NA	NA	10.76
non-Sphagnum wetland	Zhao_et_al_2019	Dajiuhu	31.48	110.005	7.2	1560	5.245	0-10	5.21	8.78	NA	NA	NA	NA	NA	10.84
non-Sphagnum wetland	Zhao_et_al_2019	Dajiuhu	31.48	110.005	7.2	1560	5.245	10-20	5.25	10.71	NA	NA	NA	NA	NA	9.37
non-Sphagnum wetland	Huang_et_al_2021	Ruokeba	28.878	102.069	1.6	743	7.462	0-20	5.43	214	NA	NA	9.93	NA	NA	4.645
non-Sphagnum wetland	Huang_et_al_2021	Jiuzhi	28.926	101.091	0.7	732	8.534	0-20	5.67	243	NA	NA	8.68	NA	NA	1.548
non-Sphagnum wetland	Huang_et_al_2021	Aba	28.878	103.125	3.4	711	7.695	0-20	5.39	259	NA	NA	8.11	NA	NA	3.87
non-Sphagnum wetland	Huang_et_al_2021	Hamugu	23.902	98.572	6.3	651	5.994	0-20	6.15	334	NA	NA	12	NA	NA	5.161
non-Sphagnum wetland	Huang_et_al_2021	Bitahai	23.951	99.221	5.1	651	9.31	0-20	5.41	331	NA	NA	10.3	NA	NA	2.967
non-Sphagnum wetland	Huang_et_al_2021	Shiqu	30.048	96.583	-0.9	564	NA	0-20	6.43	184	NA	NA	6.65	NA	NA	3.096
non-Sphagnum wetland	Huang_et_al_2021	Xinglong	26.878	99.125	3.4	764	8.431	0-20	5.43	297	NA	NA	7.78	NA	NA	1.806
Permafrost	Liu_et_al_2022	Saliuhe_Control	37.46	100.28	0.1	402	2.802	0-15	6.03	177.973	NA	11.871	17.78	NA	0.667	8.298
Permafrost	Liu_et_al_2022	Saliuhe_Control	37.46	100.28	0.1	402	2.802	0-15	5.92	183.127	NA	12.488	18.57	NA	0.672	7.254
Permafrost	Liu_et_al_2022	Saliuhe_Control	37.46	100.28	0.1	402	2.802	0-15	5.67	200.834	NA	12.64	17.377	NA	0.727	6.262
Permafrost	Liu_et_al_2022	Saliuhe_Control	37.46	100.28	0.1	402	2.802	0-15	5.68	199.959	NA	11.172	17.377	NA	0.642	5.387
Permafrost	Liu_et_al_2022	Saliuhe_Control	37.46	100.28	0.1	402	2.802	0-15	5.4	215.159	NA	10.867	18.446	NA	0.589	4.488
Permafrost	Liu_et_al_2022	Saliuhe_Control	37.46	100.28	0.1	402	2.802	0-15	5.55	187.825	NA	10.616	16.572	NA	0.64	6.972
Permafrost	Liu_et_al_2022	Saliuhe_Control	37.46	100.28	0.1	402	2.802	0-15	5.87	180.73	NA	7.057	10.998	NA	0.641	7.843
Permafrost	Liu_et_al_2022	Saliuhe_Control	37.46	100.28	0.1	402	2.802	0-15	5.74	177.507	NA	12.771	20.783	NA	0.614	7.415
Permafrost	Liu_et_al_2022	Saliuhe_Control	37.46	100.28	0.1	402	2.802	0-15	5.49	172.777	NA	6.928	12.223	NA	0.566	6.472
Permafrost	Liu_et_al_2022	Saliuhe_Control	37.46	100.28	0.1	402	2.802	0-15	5.97	186.439	NA	13.017	19.582	NA	0.664	6.183
Permafrost	Liu_et_al_2022	Saliuhe_Control	37.46	100.28	0.1	402	2.802	0-15	5.64	173.839	NA	8.221	12.585	NA	0.653	7.06
Permafrost	Liu_et_al_2022	Saliuhe_Control	37.46	100.28	0.1	402	2.802	0-15	5.96	174.328	NA	11.077	17.73	NA	0.624	6.816
Permafrost	Liu_et_al_2022	Saliuhe_Control	37.46	100.28	0.1	402	2.802	0-15	5.83	188.553	NA	10.028	12.787	NA	0.784	6.088
Permafrost	Liu_et_al_2022	Saliuhe_Control	37.46	100.28	0.1	402	2.802	0-15	5.58	189.471	NA	10.015	14.871	NA	0.673	7.416
Permafrost	Liu_et_al_2022	Saliuhe_Control	37.46	100.28	0.1	402	2.802	0-15	6.06	158.63	NA	12.451	18.148	NA	0.686	8.743
Permafrost	Liu_et_al_2022	Saliuhe_1 year	37.46	100.28	0.1	402	2.802	0-15	5.67	187.435	NA	11.479	13.496	NA	0.85	5.835
Permafrost	Liu_et_al_2022	Saliuhe_1 year	37.46	100.28	0.1	402	2.802	0-15	5.96	189.753	NA	11.125	15.606	NA	0.712	5.679
Permafrost	Liu_et_al_2022	Saliuhe_1 year	37.46	100.28	0.1	402	2.802	0-15	5.64	171.499	NA	11.631	17.56	NA	0.662	5.773
Permafrost	Liu_et_al_2022	Saliuhe_1 year	37.46	100.28	0.1	402	2.802	0-15	5.67	174.694	NA	11.808	19.431	NA	0.607	6.638
Permafrost	Liu_et_al_2022	Saliuhe_1 year	37.46	100.28	0.1	402	2.802	0-15	5.71	192.875	NA	11.54	16.563	NA	0.696	6.201
Permafrost	Liu_et_al_2022	Saliuhe_1 year	37.46	100.28	0.1	402	2.802	0-15	5.61	175.336	NA	13.964	13.273	NA	1.052	6.353
Permafrost	Liu_et_al_2022	Saliuhe_1 year	37.46	100.28	0.1	402	2.802	0-15	5.5	191.784	NA	11.331	16.135	NA	0.702	7.803
Permafrost	Liu_et_al_2022	Saliuhe_1 year	37.46	100.28	0.1	402	2.802	0-15	5.86	172.477	NA	13.009	17.46	NA	0.745	7.363
Permafrost	Liu_et_al_2022	Saliuhe_1 year	37.46	100.28	0.1	402	2.802	0-15	5.97	202.874	NA	11.815	13.381	NA	0.883	5.85
Permafrost	Liu_et_al_2022	Saliuhe_1 year	37.46	100.28	0.1	402	2.802	0-15	5.43	168.564	NA	12.788	18.15	NA	0.704	7.013
Permafrost	Liu_et_al_2022	Saliuhe_10 year	37.46	100.28	0.1	402	2.802	0-15	5.47	167.426	NA	12.917	15.62	NA	0.826	9.07
Permafrost	Liu_et_al_2022	Saliuhe_10 year	37.46	100.28	0.1	402	2.802	0-15	5.44	179.815	NA	15.648	23.979	NA	0.652	9.521
Permafrost	Liu_et_al_2022	Saliuhe_10 year	37.46	100.28	0.1	402	2.802	0-15	5.61	167.102	NA	15.936	22.86	NA	0.697	8.701
Permafrost	Liu_et_al_2022	Saliuhe_10 year	37.46	100.28	0.1	402	2.802	0-15	5.8	162.11	NA	14.754	22.161	NA	0.665	10.53
Permafrost	Liu_et_al_2022	Saliuhe_10 year	37.46	100.28	0.1	402	2.802	0-15	6.02	150.352	NA	15.157	17.924	NA	0.845	10.231
Permafrost	Liu_et_al_2022	Saliuhe_10 year	37.46	100.28	0.1	402	2.802	0-15	5.64	151.186	NA	15.307	21.481	NA	0.712	9.416
Permafrost	Liu_et_al_2022	Saliuhe_10 year	37.46	100.28	0.1	402	2.802	0-15	5.65	158.095	NA	13.141	20.948	NA	0.627	8.858
Permafrost	Liu_et_al_2022	Saliuhe_10 year	37.46	100.28	0.1	402	2.802	0-15	6.07	156.478	NA	14.736	24.17	NA	0.609	11.247
Permafrost	Liu_et_al_2022	Saliuhe_10 year	37.46	100.28	0.1	402	2.802	0-15	5.71	163.579	NA	13.72	15.765	NA	0.87	12.593
Permafrost	Liu_et_al_2022	Saliuhe_10 year	37.46	100.28	0.1	402	2.802	0-15	6.13	159.653	NA	13.357	14.95	NA	0.893	11.672
Permafrost	Liu_et_al_2022	Saliuhe_16 year	37.46	100.28	0.1	402	2.802	0-15	5.93	147.765	NA	14.124	17.858	NA	0.79	10.486
Permafrost	Liu_et_al_2022	Saliuhe_16 year	37.46	100.28	0.1	402	2.802	0-15	6.04	139.455	NA	21.67	22.636	NA	0.957	14.089
Permafrost	Liu_et_al_2022	Saliuhe_16 year	37.46	100.28	0.1	402	2.802	0-15	6.44	116.726	NA	20.131	34.748	NA	0.579	13.766
Permafrost	Liu_et_al_2022	Saliuhe_16 year	37.46	100.28	0.1	402	2.802	0-15	6.01	127.174	NA	21.661	28.094	NA	0.771	14.283
Permafrost	Liu_et_al_2022	Saliuhe_16 year	37.46	100.28	0.1	402	2.802	0-15	6.37	82.958	NA	19.894	16.52	NA	1.204	17.031
Permafrost	Liu_et_al_2022	Saliuhe_16 year	37.46	100.28	0.1	402	2.802	0-15	5.78	143.681	NA	14.893	20.036	NA	0.743	11.033
Permafrost	Liu_et_al_2022	Saliuhe_16 year	37.46	100.28	0.1	402	2.802	0-15	5.72	155.854	NA	13.197	19.717	NA	0.669	9.275
Permafrost	Liu_et_al_2022	Saliuhe_16 year	37.46	100.28	0.1	402	2.802	0-15	5.89	149.191	NA	15.336	14.783	NA	1.037	11.01
Permafrost	Liu_et_al_2022	Saliuhe_16 year	37.46	100.28	0.1	402	2.802	0-15	5.99	123.406	NA	17.805	17.956	NA	0.991	15.277
Permafrost	Liu_et_al_2022	Saliuhe_16 year	37.46	100.28	0.1	402	2.802	0-15	6.39	115.863	NA	16.176	23.599	NA	0.685	11.834
Permafrost	Liu_et_al_2022	First site at Ebo_Control	38.03	100.89	2.6	367	2.451	0-15	6.68	92.94	NA	9.691	16.086	NA	0.602	12.688
Permafrost	Liu_et_al_2022	First site at Ebo_Control	38.03	100.89	2.6	367	2.451	0-15	6.5	98.293	NA	9.187	13.914	NA	0.66	9.593
Permafrost	Liu_et_al_2022	First site at Ebo_Control	38.03	100.89	2.6	367	2.451	0-15	6.74	97.813	NA	9.474	15.062	NA	0.628	10.407
Permafrost	Liu_et_al_2022	First site at Ebo_Control	38.03	100.89	2.6	367	2.451	0-15	6.62	94.178	NA	9.12	14.634	NA	0.623	14.68
Permafrost	Liu_et_al_2022	First site at Ebo_Control	38.03	100.89	2.6	367	2.451	0-15	6.47	108.16	NA	10.734	17.035	NA	0.63	10.638
Permafrost	Liu_et_al_2022	First site at Ebo_Collapse	38.03	100.89	2.6	367	2.451	0-15	6.49	82.721	NA	11.658	20.761	NA	0.561	17.395
Permafrost	Liu_et_al_2022	First site at Ebo_Collapse	38.03	100.89	2.6	367	2.451	0-15	6.96	82.698	NA	11.812	27.262	NA	0.433	14.147
Permafrost	Liu_et_al_2022	First site at Ebo_Collapse	38.03	100.89	2.6	367	2.451	0-15	7.04	72.055	NA	12.554	18.852	NA	0.665	19.442
Permafrost	Liu_et_al_2022	First site at Ebo_Collapse	38.03	100.89	2.6	367	2.451	0-15	7.01	89.855	NA	12.271	19.503	NA	0.629	16.748
Permafrost	Liu_et_al_2022	First site at Ebo_Collapse	38.03	100.89	2.6	367	2.451	0-15	7.21	93.696	NA	13.464	21.564	NA	0.624	14.28
Permafrost	Liu_et_al_2022	Second site at Ebo_Control	38	100.91	2.6	367	2.709	0-15	6.75	149.187	NA	9.112	12.006	NA	0.758	6.185
Permafrost	Liu_et_al_2022	Second site at Ebo_Control	38	100.91	2.6	367	2.709	0-15	6.96	113.616	NA	8.432	14.448	NA	0.583	7.408
Permafrost	Liu_et_al_2022	Second site at Ebo_Control	38	100.91	2.6	367	2.709	0-15	6.14	139.486	NA	6.633	11.89	NA	0.557	6.651
Permafrost	Liu_et_al_2022	Second site at Ebo_Control	38	100.91	2.6	367	2.709	0-15	6.64	125.427	NA	9.5	14.9	NA	0.637	7.755
Permafrost	Liu_et_al_2022	Second site at Ebo_Control	38	100.91	2.6	367	2.709	0-15	6.73	119.967	NA	9.006	12.709	NA	0.708	8.296
Permafrost	Liu_et_al_2022	Second site at Ebo_Collapse	38	100.91	2.6	367	2.709	0-15	6.93	96.502	NA	10.329	15.748	NA	0.655	12.007
Permafrost	Liu_et_al_2022	Second site at Ebo_Collapse	38	100.91	2.6	367	2.709	0-15	7.05	94.654	NA	10.091	16.036	NA	0.629	11.345
Permafrost	Liu_et_al_2022	Second site at Ebo_Collapse	38	100.91	2.6	367	2.709	0-15	7.05	85.354	NA	11.545	18.99	NA	0.607	11.6
Permafrost	Liu_et_al_2022	Second site at Ebo_Collapse	38	100.91	2.6	367	2.709	0-15	7.01	104.87	NA	10.392	18.678	NA	0.556	9.474
Permafrost	Liu_et_al_2022	Second site at Ebo_Collapse	38	100.91	2.6	367	2.709	0-15	7.37	75.576	NA	9.422	16.646	NA	0.566	15.697
Permafrost	Liu_et_al_2022	Mole_Control	37.76	100.8	1.4	411	2.653	0-15	5.9	156.19	NA	10.505	18.352	NA	0.572	8.129
Permafrost	Liu_et_al_2022	Mole_Control	37.76	100.8	1.4	411	2.653	0-15	5.54	181.619	NA	10.65	19.288	NA	0.552	8.967
Permafrost	Liu_et_al_2022	Mole_Control	37.76	100.8	1.4	411	2.653	0-15	5.83	147.741	NA	12.01	18.456	NA	0.65	10.555
Permafrost	Liu_et_al_2022	Mole_Control	37.76	100.8	1.4	411	2.653	0-15	5.58	129.257	NA	11.229	19.86	NA	0.565	12.13
Permafrost	Liu_et_al_2022	Mole_Control	37.76	100.8	1.4	411	2.653	0-15	5.4	150.377	NA	10.62	19.756	NA	0.537	10.031
Permafrost	Liu_et_al_2022	Mole_Collapse	37.76	100.8	1.4	411	2.653	0-15	5.81	115.687	NA	10.822	20.044	NA	0.539	17.383
Permafrost	Liu_et_al_2022	Mole_Collapse	37.76	100.8	1.4	411	2.653	0-15	5.94	109.329	NA	12.064	22.161	NA	0.544	18.716
Permafrost	Liu_et_al_2022	Mole_Collapse	37.76	100.8	1.4	411	2.653	0-15	6.09	113.162	NA	11.909	20.362	NA	0.584	14.198
Permafrost	Liu_et_al_2022	Mole_Collapse	37.76	100.8	1.4	411	2.653	0-15	6.32	111.079	NA	12.531	22.388	NA	0.559	16.609
Permafrost	Liu_et_al_2022	Mole_Collapse	37.76	100.8	1.4	411	2.653	0-15	5.84	122.534	NA	12.651	21.314	NA	0.593	13.309
Permafrost	Liu_et_al_2022	Huashixia_Control	35.06	98.71	-1	353	1.052	0-15	5.68	112.409	NA	4.565	11.424	NA	0.399	7.31
Permafrost	Liu_et_al_2022	Huashixia_Control	35.06	98.71	-1	353	1.052	0-15	5.75	105.957	NA	5.128	9.777	NA	0.524	8.412
Permafrost	Liu_et_al_2022	Huashixia_Control	35.06	98.71	-1	353	1.052	0-15	5.68	112.885	NA	5.577	10.148	NA	0.549	8.629
Permafrost	Liu_et_al_2022	Huashixia_Control	35.06	98.71	-1	353	1.052	0-15	5.78	104.208	NA	5.702	10.544	NA	0.54	8.808
Permafrost	Liu_et_al_2022	Huashixia_Control	35.06	98.71	-1	353	1.052	0-15	6.18	101.108	NA	5.682	9.709	NA	0.585	10.725
Permafrost	Liu_et_al_2022	Huashixia_Collapse	35.06	98.71	-1	353	1.052	0-15	7.19	81.233	NA	5.877	14.324	NA	0.41	16.924
Permafrost	Liu_et_al_2022	Huashixia_Collapse	35.06	98.71	-1	353	1.052	0-15	7.3	72.615	NA	6.914	11.038	NA	0.626	15.672
Permafrost	Liu_et_al_2022	Huashixia_Collapse	35.06	98.71	-1	353	1.052	0-15	7.26	72.873	NA	6.738	12.384	NA	0.544	14.107
Permafrost	Liu_et_al_2022	Huashixia_Collapse	35.06	98.71	-1	353	1.052	0-15	7.19	66.687	NA	6.461	13.687	NA	0.472	15.661
Permafrost	Liu_et_al_2022	Huashixia_Collapse	35.06	98.71	-1	353	1.052	0-15	7.68	62.123	NA	5.945	11.864	NA	0.501	17.693
Permafrost	Liu_et_al_2022	Huanghe_Control	34.38	97.95	-3.1	436	0.746	0-15	6.71	82.285	NA	6.017	12.708	NA	0.473	10.495
Permafrost	Liu_et_al_2022	Huanghe_Control	34.38	97.95	-3.1	436	0.746	0-15	6.4	97.263	NA	7.51	14.876	NA	0.504	8.352
Permafrost	Liu_et_al_2022	Huanghe_Control	34.38	97.95	-3.1	436	0.746	0-15	6.61	88.83	NA	5.382	10.843	NA	0.496	10.499
Permafrost	Liu_et_al_2022	Huanghe_Control	34.38	97.95	-3.1	436	0.746	0-15	5.82	98.103	NA	5.785	10.515	NA	0.55	8.497
Permafrost	Liu_et_al_2022	Huanghe_Control	34.38	97.95	-3.1	436	0.746	0-15	6.46	86.66	NA	6.117	12.409	NA	0.492	7.335
Permafrost	Liu_et_al_2022	Huanghe_Control	34.38	97.95	-3.1	436	0.746	0-15	6.85	68.06	NA	6.843	13.255	NA	0.516	13.835
Permafrost	Liu_et_al_2022	Huanghe_Collapse	34.38	97.95	-3.1	436	0.746	0-15	7.48	65.828	NA	6.507	17.078	NA	0.381	11.865
Permafrost	Liu_et_al_2022	Huanghe_Collapse	34.38	97.95	-3.1	436	0.746	0-15	6.96	84.832	NA	8.739	18.644	NA	0.468	9.715
Permafrost	Liu_et_al_2022	Huanghe_Collapse	34.38	97.95	-3.1	436	0.746	0-15	7.21	87.619	NA	8.133	16.725	NA	0.486	8.63
Permafrost	Liu_et_al_2022	Huanghe_Collapse	34.38	97.95	-3.1	436	0.746	0-15	7.52	81.987	NA	8.224	16.315	NA	0.504	9.333
Permafrost	Fujii_et_al_2019	Northwest Territories	68.25	-133.266	-8.8	248	2.217	0-5	5.6	89.1	NA	NA	NA	NA	NA	NA
Permafrost	Fujii_et_al_2019	Northwest Territories	68.25	-133.266	-8.8	248	2.217	5-8	4.4	4.8	39.6698	1	NA	0.3	NA	NA
Permafrost	Fujii_et_al_2019	Northwest Territories	68.25	-133.266	-8.8	248	2.217	8-30	5.2	5	138.796	1.6	NA	1.3	NA	NA
Permafrost	Fujii_et_al_2019	Northwest Territories	68.25	-133.266	-8.8	248	2.217	0-5	4.6	178.6	69.2808	4.6	NA	1.7	NA	NA
Permafrost	Fujii_et_al_2019	Northwest Territories	68.25	-133.266	-8.8	248	2.217	5-20	5.3	3.6	79.5046	1	NA	0.7	NA	NA
Permafrost	Fujii_et_al_2019	Northwest Territories	68.25	-133.266	-8.8	248	2.217	0-12	6.6	20.4	250.877	5	NA	1.3	NA	NA
Permafrost	Fujii_et_al_2019	Northwest Territories	68.25	-133.266	-8.8	248	2.217	12-22	7	20.8	327.836	5.8	NA	1.2	NA	NA
Permafrost	Fujii_et_al_2019	Northwest Territories	68.25	-133.266	-8.8	248	2.217	22-32	6.9	22.4	336.515	6.4	NA	1.3	NA	NA
Permafrost	Fujii_et_al_2019	Northwest Territories	68.25	-133.266	-8.8	248	2.217	0-20	6.7	37.4	308.772	10.3	NA	1.5	NA	NA
Permafrost	Fujii_et_al_2019	Northwest Territories	68.25	-133.266	-8.8	248	2.217	0-11	5.5	140.4	280.649	15	NA	2	NA	NA
Permafrost	Fujii_et_al_2019	Northwest Territories	68.25	-133.266	-8.8	248	2.217	11-23	5.5	22.4	336.515	19.6	NA	1.6	NA	NA
Permafrost	Fujii_et_al_2019	Northwest Territories	68.25	-133.266	-8.8	248	2.217	23-30	6.2	41.4	250.774	7	NA	1.3	NA	NA
Permafrost	Joss_et_al_2022	Northern Alaska	71.166	-156.358	-12	104	0.928	0-10	NA	NA	NA	NA	NA	NA	NA	14.09
Permafrost	Joss_et_al_2022	Northern Alaska	71.166	-156.358	-12	104	0.928	0-18	NA	NA	NA	NA	NA	NA	NA	9.48
Permafrost	Joss_et_al_2022	Northern Alaska	71.166	-156.358	-12	104	0.928	0-9	NA	NA	NA	NA	NA	NA	NA	8.06
Permafrost	Joss_et_al_2022	Northern Alaska	71.166	-156.358	-12	104	0.928	0-12	NA	NA	NA	NA	NA	NA	NA	11.09
Permafrost	Joss_et_al_2022	Northern Alaska	71.166	-156.358	-12	104	0.928	0-12	NA	NA	NA	NA	NA	NA	NA	11.01
Permafrost	Joss_et_al_2022	Northern Alaska	71.166	-156.358	-12	104	0.928	0-15	NA	NA	NA	NA	NA	NA	NA	5.42
Permafrost	Joss_et_al_2022	Northern Alaska	71.166	-156.358	-12	104	0.928	0-17	NA	NA	NA	NA	NA	NA	NA	11.64
Permafrost	Joss_et_al_2022	Northern Alaska	71.166	-156.358	-12	104	0.928	0-17	NA	NA	NA	NA	NA	NA	NA	12.67
Permafrost	Monhonval_et_al_2022	Yedoma dry	61.759	130.474	-10.7	246	3.054	NA	8.8	NA	NA	1.257	2.33	0.03	0.539	NA
Permafrost	Monhonval_et_al_2022	Alas dry	61.764	130.465	-10.7	246	3.054	NA	9	NA	NA	0.54	5.64	1.14	0.095	NA
Permafrost	Monhonval_et_al_2022	Alas lake	61.763	130.464	-10.7	246	3.054	NA	8.9	NA	NA	0.78	7.93	1.33	0.098	NA
Permafrost	Kawahigashi_et_al_2006	Yenisei	NA	NA	NA	NA	NA	0-14	5.9	62.3	NA	6.5	9.97	2.19	0.651	NA
Permafrost	Kawahigashi_et_al_2006	Yenisei	NA	NA	NA	NA	NA	0-6	4.5	43.3	NA	8.1	14.07	2.92	0.575	NA
Permafrost	Kawahigashi_et_al_2006	Yenisei	NA	NA	NA	NA	NA	6-21	6.2	12.8	NA	6.78	13.95	1.7	0.486	NA
Permafrost	Kawahigashi_et_al_2006	Yenisei	NA	NA	NA	NA	NA	0-6	3.9	52	NA	5.07	12.2	2.89	0.415	NA
Permafrost	Kawahigashi_et_al_2006	Yenisei	NA	NA	NA	NA	NA	6-27	5	8.2	NA	2.21	11.09	1.12	0.199	NA
Permafrost	Kawahigashi_et_al_2006	Yenisei	NA	NA	NA	NA	NA	0-7	4.5	21	NA	4.95	12.58	3.08	0.393	NA
Permafrost	Kawahigashi_et_al_2006	Yenisei	NA	NA	NA	NA	NA	7-20	4.7	13	NA	5.09	11.26	3.08	0.452	NA
Permafrost	Gentsch_et_al_2015	Lower Kolyma Region	NA	NA	-10	250	NA	NA	5.14	206.1	NA	6.03	7.7	2.17	0.783	NA
Permafrost	Gentsch_et_al_2015	Lower Kolyma Region	NA	NA	-10	250	NA	NA	5.64	28.1	172.157	6.49	11.88	1.56	0.546	NA
Permafrost	Gentsch_et_al_2015	Lower Kolyma Region	NA	NA	-10	250	NA	NA	6.08	109.87	199.187	8.51	9.44	2.35	0.901	NA
Permafrost	Gentsch_et_al_2015	Lower Kolyma Region	NA	NA	-10	250	NA	NA	6.49	10.42	138.866	4.62	9.45	1.05	0.488	NA
Permafrost	Gentsch_et_al_2015	Lower Kolyma Region	NA	NA	-10	250	NA	NA	8.06	8.98	127.303	6.88	7.32	0.95	0.939	NA
Permafrost	Gentsch_et_al_2015	Lower Kolyma Region	NA	NA	-10	250	NA	NA	5.28	262.58	NA	7.8	8.93	2.83	0.873	NA
Permafrost	Gentsch_et_al_2015	Lower Kolyma Region	NA	NA	-10	250	NA	NA	5.49	47.24	203.411	7.82	12.43	1.85	0.629	NA
Permafrost	Gentsch_et_al_2015	Lower Kolyma Region	NA	NA	-10	250	NA	NA	5.34	154.87	268.946	19.09	19.87	3.19	0.96	NA
Permafrost	Gentsch_et_al_2015	Lower Kolyma Region	NA	NA	-10	250	NA	NA	5.64	16.57	196.049	9.45	10.52	1.44	0.898	NA
Permafrost	Gentsch_et_al_2015	Lower Kolyma Region	NA	NA	-10	250	NA	NA	6.68	25.64	192.231	7.09	11.27	1.2	0.629	NA
Permafrost	Gentsch_et_al_2015	Lower Kolyma Region	NA	NA	-10	250	NA	NA	4.79	257.15	NA	4.21	6.75	2.32	0.623	NA
Permafrost	Gentsch_et_al_2015	Lower Kolyma Region	NA	NA	-10	250	NA	NA	5.36	51.74	180.106	4.6	11.25	1.59	0.408	NA
Permafrost	Gentsch_et_al_2015	Lower Kolyma Region	NA	NA	-10	250	NA	NA	5.87	67.59	240.467	7.44	11.69	2.47	0.636	NA
Permafrost	Gentsch_et_al_2015	Lower Kolyma Region	NA	NA	-10	250	NA	NA	6.32	12.02	161.393	4.55	11.52	1.15	0.394	NA
Permafrost	Gentsch_et_al_2015	Lower Kolyma Region	NA	NA	-10	250	NA	NA	6.26	28.92	165.25	6.85	11.26	1.43	0.608	NA
Grassland	NEON	ABBY_002	45.739	-122.309	8.7	2449	8.023	15	5.5	115	221.407	6.44	39.032	11.205	0.164	NA
Grassland	NEON	ABBY_011	45.743	-122.358	8.9	2429	7.944	20	5.4	65	275.342	5.488	44.576	12.798	0.123	NA
Grassland	NEON	ABBY_021	45.743	-122.317	9	2387	7.855	18	5.4	99	247.257	6.496	40.096	14.202	0.162	NA
Grassland	NEON	CLBJ_034	33.321	-97.577	17.5	878	3.219	12	7.7	11	176.594	0.224	6.328	0.405	0.035	NA
Grassland	NEON	CLBJ_039	33.329	-97.583	17.4	874	3.271	19	5.4	9	46.2724	0.224	2.464	0.189	0.09	NA
Grassland	NEON	CLBJ_044	33.416	-97.657	17.5	862	3.147	18	5.2	9	49.226	0.28	1.792	0.108	0.156	NA
Grassland	NEON	CLBJ_048	33.392	-97.579	17.4	870	3.218	16	5.6	10	62.8992	0.504	2.016	0.189	0.25	NA
Grassland	NEON	CLBJ_050	33.379	-97.622	17.4	867	3.253	10	5.8	16	50.569	0.616	1.624	0.189	0.379	NA
Grassland	NEON	CLBJ_050	33.379	-97.622	17.4	867	3.253	18	6	4	49.656	0.504	1.68	0.108	0.3	NA
Grassland	NEON	CLBJ_059	33.375	-97.631	17.4	868	3.296	18	7.8	7	70.1452	0.112	2.464	0.189	0.045	NA
Grassland	NEON	CPER_001	40.85	-104.699	9	367	3.02	13	5.9	7	71.1331	0	4.48	0.297	0	NA
Grassland	NEON	CPER_002	40.81	-104.729	9.1	368	2.961	12	6	14	115.159	0.112	4.256	0.594	0.026	NA
Grassland	NEON	CPER_005	40.853	-104.728	9	368	2.961	10	6.4	15	179.253	0	3.696	0.513	0	NA
Grassland	NEON	CPER_007	40.861	-104.683	9	368	3.049	19	8	7	117.567	0	3.36	0.297	0	NA
Grassland	NEON	CPER_008	40.798	-104.749	9.1	370	2.941	7	7.1	16	251.872	0.224	7.392	0.702	0.03	NA
Grassland	NEON	CPER_012	40.802	-104.771	9.1	368	3.103	10	6.2	10	129.73	0.112	6.664	0.297	0.016	NA
Grassland	NEON	CPER_013	40.821	-104.712	9.1	365	2.831	19	8.1	17	350.444	0	3.864	1.188	0	NA
Grassland	NEON	CPER_014	40.807	-104.697	9.2	367	2.991	15	8.1	6	83.1331	0	2.408	0.189	0	NA
Grassland	NEON	CPER_015	40.853	-104.744	9	368	2.96	10	6.1	9	81.7152	0	2.8	0.297	0	NA
Grassland	NEON	CPER_016	40.804	-104.756	9.1	368	2.871	12	6.2	10	99.2628	0	4.2	0.297	0	NA
Grassland	NEON	CPER_018	40.825	-104.695	9.1	366	2.828	15	5.6	8	83.8304	0	3.584	0.405	0	NA
Grassland	NEON	CPER_020	40.785	-104.707	9.2	367	3.074	14	6.9	10	111.056	0	3.248	0.297	0	NA
Grassland	NEON	CPER_022	40.842	-104.698	9	366	2.956	14	6.2	10	126.781	0	4.48	0.513	0	NA
Grassland	NEON	CPER_023	40.8	-104.741	9.1	369	2.976	17	6.1	7	112.627	0	3.92	0.405	0	NA
Grassland	NEON	CPER_030	40.798	-104.684	9.2	366	2.979	20	6.9	7	135.351	0	4.032	0.297	0	NA
Grassland	NEON	DCFS_001	47.207	-99.166	4.3	433	4.056	15	7.3	44	226.458	1.4	7.168	0.999	0.195	NA
Grassland	NEON	DCFS_004	47.171	-99.051	4.7	441	4.116	11	7.4	45	121.783	1.288	11.536	0.81	0.111	NA
Grassland	NEON	DCFS_016	47.156	-99.114	4.4	438	4.279	18	6.1	50	262.318	1.512	6.944	1.107	0.217	NA
Grassland	NEON	DCFS_022	47.155	-99.106	4.4	438	4.279	18	6.8	41	251.889	2.184	3.304	0.702	0.661	NA
Grassland	NEON	DCFS_023	47.21	-99.17	4.3	436	3.918	18	7.5	23	142.145	1.176	6.552	0.702	0.179	NA
Grassland	NEON	DCFS_027	47.205	-99.175	4.3	433	4.056	12	5.8	49	226.183	1.792	7.896	1.296	0.226	NA
Grassland	NEON	DCFS_029	47.199	-99.173	4.3	435	3.984	15	7.6	53	263.564	2.016	7.112	1.107	0.283	NA
Grassland	NEON	DCFS_030	47.171	-99.056	4.7	441	4.116	15	6.8	35	167.284	1.904	11.312	0.891	0.168	NA
Grassland	NEON	KONZ_001	39.075	-96.555	12.2	893	2.138	20	5.9	39	291.071	1.624	12.096	1.809	0.134	NA
Grassland	NEON	KONZ_002	39.119	-96.546	12.3	894	3.333	16	7.9	36	489.678	0.616	9.128	1.809	0.067	NA
Grassland	NEON	KONZ_004	39.11	-96.55	12.4	892	3.562	12	7.8	31	293.471	0.616	6.272	1.296	0.098	NA
Grassland	NEON	KONZ_006	39.071	-96.588	12.3	890	2.492	15	6.3	39	272.413	2.296	9.128	1.512	0.251	NA
Grassland	NEON	KONZ_011	39.106	-96.597	12.5	886	3.627	17	7.7	52	387.899	2.296	7.28	2.403	0.315	NA
Grassland	NEON	KONZ_012	39.084	-96.582	12.4	893	3.266	15	7.6	46	382.165	1.4	5.656	1.593	0.247	NA
Grassland	NEON	KONZ_016	39.092	-96.584	12.5	890	3.261	11	7.9	35	346.786	0.392	6.16	1.296	0.063	NA
Grassland	NEON	KONZ_020	39.09	-96.562	12.3	893	3.31	14	6.5	45	299.845	1.904	9.744	1.593	0.195	NA
Grassland	NEON	LAJA_009	18.032	-67.069	26	1080	8.316	12	7.7	17	498.971	4.312	35.112	1.296	0.122	NA
Grassland	NEON	LAJA_016	18.03	-67.07	26	1080	8.316	11	7.3	14	537.732	5.432	34.384	1.701	0.157	NA
Grassland	NEON	NIWO_008	40.054	-105.567	0.1	672	2.535	15	5.4	106	105.481	2.912	10.528	2.295	0.276	NA
Grassland	NEON	NOGP_003	46.8	-100.916	5.8	427	4.013	18	6.7	27	360.446	1.792	10.08	1.296	0.177	NA
Grassland	NEON	NOGP_006	46.769	-100.916	5.7	428	4.206	20	5.9	32	220.176	1.4	8.344	1.107	0.167	NA
Grassland	NEON	NOGP_012	46.786	-100.915	5.8	426	4.392	18	6.5	24	258.854	1.288	7.896	1.404	0.163	NA
Grassland	NEON	NOGP_014	46.807	-100.903	5.8	428	4.013	18	7.9	8	52.2707	0.896	20.944	0.405	0.042	NA
Grassland	NEON	NOGP_021	46.8	-100.919	5.9	426	3.655	14	7.6	27	464.384	2.632	14.056	1.593	0.187	NA
Grassland	NEON	NOGP_022	46.798	-100.904	5.8	427	4.087	13	6.1	22	230.918	1.12	7.616	1.107	0.147	NA
Grassland	NEON	NOGP_023	46.786	-100.91	5.8	426	4.392	12	8.1	27	235.529	1.176	5.544	1.107	0.212	NA
Grassland	NEON	NOGP_024	46.799	-100.902	5.8	427	4.087	13	6.2	30	274.088	1.176	7.728	1.188	0.152	NA
Grassland	NEON	NOGP_028	46.801	-100.904	5.8	428	4.013	15	6.5	23	257.398	1.12	9.856	0.999	0.113	NA
Grassland	NEON	NOGP_030	46.791	-100.921	5.7	428	4.274	20	7.1	26	223.536	0.784	4.088	1.296	0.191	NA
Grassland	NEON	NOGP_041	46.781	-100.921	5.7	426	4.301	14	7.3	27	247.926	1.008	7.224	1.188	0.139	NA
Grassland	NEON	OAES_002	35.419	-99.052	15.5	703	2.719	11	8.2	15	194.84	0.224	16.352	0.891	0.013	NA
Grassland	NEON	OAES_003	35.412	-99.069	15.5	701	2.939	10	7.9	19	164.444	0	10.024	1.296	0	NA
Grassland	NEON	OAES_004	35.412	-99.085	15.5	696	2.77	18	7.7	26	320.974	0	16.912	0.594	0	NA
Grassland	NEON	OAES_005	35.404	-99.08	15.5	697	2.897	11	8	7	223.279	0.112	15.4	0.999	0.007	NA
Grassland	NEON	OAES_010	35.399	-99.06	15.6	700	2.944	18	7.9	18	210.282	0	14.056	0.594	0	NA
Grassland	NEON	OAES_012	35.402	-99.064	15.5	700	2.928	6	7.8	19	151.869	0	15.736	0.513	0	NA
Grassland	NEON	OAES_012	35.402	-99.064	15.5	700	2.928	17	8.2	9	164.415	0	16.408	0.513	0	NA
Grassland	NEON	OAES_015	35.421	-99.052	15.5	703	2.719	20	8.1	14	144.436	0	16.296	0.702	0	NA
Grassland	NEON	OAES_016	35.41	-99.069	15.5	701	2.939	8	7.5	24	231.052	0	15.624	0.999	0	NA
Grassland	NEON	OAES_019	35.403	-99.077	15.5	697	2.897	11	8	23	163.275	0	16.856	1.107	0	NA
Grassland	NEON	OAES_019	35.403	-99.077	15.5	697	2.897	20	8.3	17	140.76	0	15.904	1.107	0	NA
Grassland	NEON	OAES_020	35.401	-99.056	15.5	702	3.195	7	7.9	17	134.936	0	17.752	0.891	0	NA
Grassland	NEON	OAES_020	35.401	-99.056	15.5	702	3.195	18	8.2	16	159.487	0	18.872	1.107	0	NA
Grassland	NEON	SJER_001	37.106	-119.72	16.6	548	4.085	10	6.7	18	41.6687	0.504	3.696	0.297	0.136	NA
Grassland	NEON	SJER_014	37.078	-119.72	17	476	3.9	18	6.6	6	41.5666	0.504	2.688	0.189	0.187	NA
Grassland	NEON	SJER_021	37.11	-119.75	16.5	574	3.129	7	6.5	13	33.2398	0.504	1.96	0.405	0.257	NA
Grassland	NEON	SJER_021	37.11	-119.75	16.5	574	3.129	18	6.4	7	28.6508	0.616	2.072	0.513	0.297	NA
Grassland	NEON	SJER_023	37.086	-119.719	16.9	504	3.999	5	6.4	26	42.9876	0.392	1.96	0.297	0.2	NA
Grassland	NEON	SJER_024	37.107	-119.751	16.6	552	3.615	10	6.6	14	44.8923	0.616	2.632	0.513	0.234	NA
Grassland	NEON	UKFS_018	39.053	-95.192	12.3	997	3.948	14	6.4	21	385.552	2.52	14.056	1.809	0.179	NA
Grassland	NEON	UKFS_025	39.055	-95.189	12.3	998	3.948	18	5.8	22	269.405	3.136	8.848	1.701	0.354	NA
Grassland	NEON	UKFS_028	39.047	-95.202	12.4	993	4.811	10	5.8	24	278.988	3.416	11.76	2.187	0.29	NA
Grassland	NEON	UKFS_030	39.045	-95.211	12.4	995	3.896	11	5.8	29	258.433	5.432	12.32	2.511	0.44	NA
Grassland	NEON	WOOD_009	47.145	-99.232	4.3	423	3.998	20	7.9	27	294.65	1.12	7.448	0.891	0.15	NA
Grassland	NEON	WOOD_010	47.146	-99.225	4.3	423	3.998	18	7.7	42	200.396	1.176	7.448	0.999	0.157	NA
Grassland	NEON	WOOD_019	47.146	-99.244	4.3	422	3.708	14	7.1	43	294.481	1.288	8.176	1.107	0.157	NA
Grassland	NEON	WOOD_044	47.128	-99.243	4.3	419	3.818	20	7.1	28	185.609	1.624	7.672	0.81	0.211	NA
Grassland	NEON	WOOD_045	47.127	-99.246	4.3	419	3.818	20	7.8	41	168.236	1.512	8.008	1.188	0.188	NA
Grassland	NEON	YELL_019	44.955	-110.494	2	563	3.681	13	6.3	67	189.339	2.8	9.744	1.998	0.287	NA
Grassland	NEON	YELL_024	44.968	-110.492	2.8	513	5.001	8	8.1	12	134.172	0.616	3.752	0.405	0.164	NA
Grassland	NEON	YELL_025	44.966	-110.503	2.3	549	4	4	6.7	30	247.532	2.408	8.736	1.188	0.275	NA
Grassland	NEON	YELL_025	44.966	-110.503	2.3	549	4	20	7	13	322.621	1.904	8.624	1.89	0.22	NA
Grassland	NEON	CPER	40.81	-104.74	8.6	344	2.935	0-10	7.8	8	155.826	0.22	4.73	NA	0.046	3
Grassland	NEON	DCFS	47.16	-99.11	4.9	489	4.375	0-8	7	70	252.445	1.31	5.81	NA	0.225	3.442
Grassland	NEON	DSNY	28.13	-81.43	22.5	1216	8.267	0-9	5.9	22	NA	0.08	0.12	NA	0.666	4.681
Grassland	NEON	KONZ	39.1	-96.56	12.4	870	3.27	0-10	6.7	43	300.963	2.41	6.01	NA	0.4	3.744
Grassland	NEON	LAJA	18.02	-67.08	25	830	6.546	0-27	8	29	552.97	4.58	21.45	NA	0.213	2.103
Grassland	NEON	NIWO	40.05	-105.58	0.3	1004	4.694	0-14	5.2	61	NA	3.08	9.47	NA	0.325	5.344
Grassland	NEON	SJER	37.11	-119.73	16.4	539	4.379	0-8	5.4	12	33.2982	0.54	2.9	NA	0.186	3.083
Grassland	NEON	WOOD	47.13	-99.24	4.9	493	3.908	0-16	7.8	24	295.286	1.43	6.79	NA	0.21	1.958
Grassland	Mu et al. 2016	Qinghai-Tibetan Plateau, China	35.49	92.58	-0.22	294	0.18	0-30	8.99	4.8	NA	NA	1.3	NA	NA	23.09
Grassland	Mu et al. 2016	Qinghai-Tibetan Plateau, China	34.8	92.89	-0.22	294	0.437	0-30	8.73	9.5	NA	NA	1	NA	NA	18.86
Grassland	Mu et al. 2016	Qinghai-Tibetan Plateau, China	36.27	95.92	0.79	476	NA	0-30	8.36	21.1	NA	NA	2.9	NA	NA	19.69
Grassland	Wang_et_al_2021	Lhasa City, Tibet Autonomous Region	30.62	91.54	0.41	422	1.153	0-10	5.96	80.9	66.9743	NA	12.96	NA	NA	14.45
Grassland	Wang_et_al_2021	Lhasa City, Tibet Autonomous Region	29.87	90.12	-4.24	306	1.162	0-10	6.19	68.64	38.8935	NA	11.52	NA	NA	12.43
Grassland	Wang_et_al_2021	Lhasa City, Tibet Autonomous Region	29.2	90.62	0.26	303	1.211	0-10	6.33	67.5	55.4205	NA	12.57	NA	NA	13.57
Grassland	Wang_et_al_2021	Lhasa City, Tibet Autonomous Region	29.21	90.64	1.42	312	1.494	0-10	6.6	56.37	49.6674	NA	12.77	NA	NA	10.44
Grassland	Wang_et_al_2021	Rikaze District, Tibet Autonomous Region	29.9	90.13	-7.08	293	0.794	0-10	6.76	54.2	50.8701	NA	11.36	NA	NA	12.38
Grassland	Wang_et_al_2021	Zioge wetland, Sichuan Province	33.58	102.95	1.76	668	3.461	0-10	6.77	103.06	NA	NA	9.72	NA	NA	35.67
Grassland	Wang_et_al_2021	Zioge wetland, Sichuan Province	33.41	102.46	2.25	685	2.659	0-10	6.86	9.22	NA	NA	6.62	NA	NA	1.89
Grassland	Wang_et_al_2021	Haibei Prefecture, Qinghai province	37.41	100.11	-2.59	393	2.956	0-10	7.1	80.65	64.7684	NA	7.48	NA	NA	14.13
Grassland	Wang_et_al_2021	Xilingol League, Inner Mongolia Autonomous Region	46.6	119.5	-1.48	396	2.662	0-10	7.11	14.21	NA	NA	2.26	NA	NA	1.54
Grassland	Wang_et_al_2021	Hulubbeier League, Inner Mongolia Autonomous Region	48.49	117.14	0.64	231	1.382	0-10	7.19	8.7	14.48	NA	2.41	NA	NA	1.01
Grassland	Wang_et_al_2021	Zhangjiakou City, Hebei Province	41.14	114.71	4.64	395	0.981	0-10	7.25	23.61	28.8777	NA	7.68	NA	NA	1.75
Grassland	Wang_et_al_2021	Xilingol League, Inner Mongolia Autonomous Region	41.79	115.54	2.88	381	2.136	0-10	7.29	14.25	32.7765	NA	4.62	NA	NA	1.7
Grassland	Wang_et_al_2021	Haibei Prefecture, Qinghai province	37.61	101.31	-1.93	469	3.441	0-10	7.41	59.32	NA	NA	7.9	NA	NA	7.21
Grassland	Wang_et_al_2021	Xilingol League, Inner Mongolia Autonomous Region	42.07	115.18	2.23	347	2.146	0-10	7.45	21.55	33.7027	NA	6.41	NA	NA	1.65
Grassland	Wang_et_al_2021	Xilingol League, Inner Mongolia Autonomous Region	43.58	116.69	1.07	322	2.284	0-10	7.65	12.61	NA	NA	2.86	NA	NA	0.98
Grassland	Wang_et_al_2021	Zioge wetland, Sichuan Province	33.97	102.26	1.96	668	2.781	0-10	7.87	9.13	NA	NA	5.07	NA	NA	0.88
Grassland	Wang_et_al_2021	Xilingol League, Inner Mongolia Autonomous Region	44.64	117.76	0.72	324	2.735	0-10	7.9	25.74	36.3176	NA	2.79	NA	NA	2.95
Grassland	Wang_et_al_2021	Hainan Prefecture, Qinghai province	35.57	100.49	0.97	423	2.468	0-10	7.96	35.69	NA	NA	6.58	NA	NA	5.01
Grassland	Wang_et_al_2021	Haibei Prefecture, Qinghai province	37.14	99.57	-0.22	300	1.658	0-10	8.19	15.63	NA	NA	4.52	NA	NA	11.32
Grassland	Wang_et_al_2021	Xilingol League, Inner Mongolia Autonomous Region	45.41	116.91	1.62	244	1.845	0-10	8.23	7.69	21.6103	NA	3.2	NA	NA	0.95
Grassland	Wang_et_al_2021	Xilingol League, Inner Mongolia Autonomous Region	44.02	115.95	2.83	261	1.804	0-10	8.32	23.7	36.7387	NA	4.73	NA	NA	1.68
Grassland	Wang_et_al_2021	Baotou City, Inner Mongolia Autonomous Region	41.52	110.69	4.08	261	0.995	0-10	8.44	13.27	29.2176	NA	5.15	NA	NA	2.2
Grassland	Wang_et_al_2021	Chifeng City, Inner Mongolia Autonomous Region	42.18	120.24	7	456	3.028	0-10	8.55	18.2	38.3604	NA	4.21	NA	NA	2.6
Grassland	Wang_et_al_2021	Bayannur City, Inner Mongolia Autonomous Region	41.5	108.83	5.38	239	0.866	0-10	8.7	5.51	21.0981	NA	4.71	NA	NA	1.5
Grassland	Wang_et_al_2021	Chifeng City, Inner Mongolia Autonomous Region	43.84	119.66	6.22	366	3.05	0-10	8.81	3.08	12.2348	NA	1.53	NA	NA	0.58
Grassland	Wang_et_al_2021	Ordos City, Inner Mongolia Autonomous Region	39.15	107.93	6.87	294	1.256	0-10	9.2	5.81	NA	NA	2.45	NA	NA	0.44
Grassland	Zhu_et_al_2020	Eerguna	50.166	119.4	-1.7	370	2.256	5-15	6.54	27.3	35.5485	2.08	6.38	NA	0.326	26.47
Grassland	Zhu_et_al_2020	Xilinguole	43.55	116.683	1.3	342	2.129	5-15	7.83	18	33.1412	0.97	5.47	NA	0.177	18.84
Grassland	Zhu_et_al_2020	Haibei	37.616	101.283	0.3	458	3.283	5-15	7.48	78.6	76.9679	3.43	10.59	NA	0.323	16.02
Grassland	Zhu_et_al_2020	Gangcha	37.55	100.066	-1.3	369	3.239	5-15	6.38	60.3	67.4902	2.94	11.65	NA	0.252	18.37
Grassland	Chen_et_al_2004	Mapua	NA	NA	NA	NA	NA	0-7.5	5.2	19.5	202.957	1	7.5	1	0.133	NA
Grassland	Chen_et_al_2004	Mangamahu	NA	NA	NA	NA	NA	0-7.5	5.3	39.3	167.833	6.3	9.8	2.5	0.642	NA
Grassland	Chen_et_al_2004	Okarito	NA	NA	NA	NA	NA	0-7.5	5.4	130.4	77.5712	0.5	1	1.3	0.5	NA
Grassland	Chen_et_al_2004	Egmont	NA	NA	NA	NA	NA	0-7.5	5.7	53	181.768	4.4	17.3	6.3	0.254	NA
Grassland	Chen_et_al_2004	Pukaki	NA	NA	NA	NA	NA	0-7.5	5.2	49.1	109.866	2.6	5.4	2.8	0.481	NA
Grassland	Chen_et_al_2004	Fork	NA	NA	NA	NA	NA	0-7.5	6	25.2	114.799	1.6	3.8	2.1	0.421	NA
Grassland	Chen_et_al_2004	Richmond	NA	NA	NA	NA	NA	0-7.5	5.7	36.5	290.538	3.3	11.8	2.7	0.279	NA
Grassland	Chen_et_al_2004	Himatangi	NA	NA	NA	NA	NA	0-7.5	7	29	47.506	2.4	3.6	1	0.666	NA
Grassland	Chen_et_al_2004	Hurunui	NA	NA	NA	NA	NA	0-7.5	5.6	78.7	198.866	2.5	12.1	1.9	0.206	NA
Grassland	Chen_et_al_2004	Te	NA	NA	NA	NA	NA	0-7.5	5.7	50	237.64	5.9	19.3	2.9	0.305	NA
Grassland	Chen_et_al_2004	Temuka	NA	NA	NA	NA	NA	0-7.5	6.5	39.6	195.696	2.8	4.1	1.2	0.682	NA
Grassland	Chen_et_al_2004	Oruanui	NA	NA	NA	NA	NA	0-7.5	5.3	88.9	42.3546	2.8	4.2	6.7	0.666	NA
Grassland	Chen_et_al_2004	Taupo	NA	NA	NA	NA	NA	0-7.5	5.1	55.4	36.1885	2.4	3.3	4.9	0.727	NA
Grassland	Chen_et_al_2004	Patoka	NA	NA	NA	NA	NA	0-7.5	5.7	93.4	100.722	4.7	8.5	15.8	0.552	NA
Grassland	Chen_et_al_2004	Stratford	NA	NA	NA	NA	NA	0-7.5	5.4	67.8	97.1722	7.4	9	14	0.822	NA
Grassland	Baumann_et_al_2022	Schorfheide	53	13.83	8.25	550	5.152	0-10	5.8	22.5	140.35	1.3	4.3	NA	0.302	NA
Grassland	Baumann_et_al_2022	Schorfheide	53	13.83	8.25	550	5.152	0-10	5.8	19.8	146.823	1.8	3	NA	0.6	NA
Grassland	Baumann_et_al_2022	Schorfheide	53	13.83	8.25	550	5.152	0-10	6	19.7	139.121	1.4	3.5	NA	0.4	NA
Grassland	Baumann_et_al_2022	Hainich	51.166	10.33	7	775	6.075	0-10	7.1	41.6	459.582	1.9	12.6	NA	0.15	NA
Grassland	Baumann_et_al_2022	Hainich	51.166	10.33	7	775	6.075	0-10	6.7	41.1	375.44	2.6	10.9	NA	0.238	NA
Grassland	Baumann_et_al_2022	Hainich	51.166	10.33	7	775	6.075	0-10	6.9	47.5	393.951	2.3	12.3	NA	0.186	NA
Grassland	Baumann_et_al_2022	Alb	48.333	9.33	6.5	850	4.71	0-10	6.5	71.9	533.686	2.2	23.1	NA	0.095	NA
Grassland	Baumann_et_al_2022	Alb	48.333	9.33	6.5	850	4.71	0-10	5.7	72.4	420.227	4.3	23	NA	0.186	NA
Grassland	Baumann_et_al_2022	Alb	48.333	9.33	6.5	850	4.71	0-10	6.8	68.7	474.428	1.4	20.2	NA	0.069	NA
Grassland	Cade-Menun_et_al_2017	The Central Experimental Nitrogen site	54.45	-6.083	NA	NA	9.619	NA	5.24	NA	NA	1.873	NA	4.952	NA	NA
Grassland	Cade-Menun_et_al_2017	The Central Experimental Nitrogen site	54.45	-6.083	NA	NA	9.619	NA	6.17	NA	NA	1.62	NA	4.707	NA	NA
Grassland	Cade-Menun_et_al_2017	The Central Experimental Nitrogen site	54.45	-6.083	NA	NA	9.619	NA	5.43	NA	NA	1.665	NA	4.899	NA	NA
Grassland	Cade-Menun_et_al_2017	The Central Experimental Nitrogen site	54.45	-6.083	NA	NA	9.619	NA	5.63	NA	NA	1.713	NA	4.906	NA	NA
Grassland	Cade-Menun_et_al_2017	The Central Experimental Nitrogen site	54.45	-6.083	NA	NA	9.619	NA	5.88	NA	NA	1.893	NA	5.253	NA	NA
Grassland	Cade-Menun_et_al_2017	The Central Experimental Nitrogen site	54.45	-6.083	NA	NA	9.619	NA	5.3	NA	NA	2.033	NA	5.4	NA	NA
Grassland	Cade-Menun_et_al_2017	The Central Experimental Nitrogen site	54.45	-6.083	NA	NA	9.619	NA	5.5	NA	NA	2.044	NA	5.319	NA	NA
Grassland	Cade-Menun_et_al_2017	The Central Experimental Nitrogen site	54.45	-6.083	NA	NA	9.619	NA	6.48	NA	NA	1.671	NA	4.564	NA	NA
Grassland	Cade-Menun_et_al_2017	The Central Experimental Nitrogen site	54.45	-6.083	NA	NA	9.619	NA	5.76	NA	NA	1.634	NA	4.481	NA	NA
Grassland	Cade-Menun_et_al_2017	The Central Experimental Nitrogen site	54.45	-6.083	NA	NA	9.619	NA	5.72	NA	NA	1.704	NA	4.789	NA	NA
Grassland	Cade-Menun_et_al_2017	The Central Experimental Nitrogen site	54.45	-6.083	NA	NA	9.619	NA	6.28	NA	NA	0.173	NA	4.631	NA	NA
Grassland	Cade-Menun_et_al_2017	The Central Experimental Nitrogen site	54.45	-6.083	NA	NA	9.619	NA	5.59	NA	NA	1.785	NA	4.972	NA	NA
Grassland	Cade-Menun_et_al_2017	The Central Experimental Nitrogen site	54.45	-6.083	NA	NA	9.619	NA	5.55	NA	NA	1.68	NA	4.755	NA	NA
Grassland	Ye_et_al_2018	Xilin River Basin of Inner Mongolia	43.633	116.7	0.3	346	2.442	0-20	6.84	16.2	NA	0.63	7.07	0.38	0.089	18.518
Grassland	Ye_et_al_2018	Xilin River Basin of Inner Mongolia	43.633	116.7	0.3	346	2.442	0-20	6.79	17.2	NA	0.61	6.86	0.36	0.088	18.023
Grassland	Ye_et_al_2018	Xilin River Basin of Inner Mongolia	43.633	116.7	0.3	346	2.442	0-20	5.89	18.68	NA	0.59	6.69	0.34	0.088	17.13
Grassland	Ye_et_al_2018	Xilin River Basin of Inner Mongolia	43.633	116.7	0.3	346	2.442	0-20	4.72	19.28	NA	0.6	7	0.35	0.085	17.116
Grassland	Ye_et_al_2018	Xilin River Basin of Inner Mongolia	43.633	116.7	0.3	346	2.442	0-20	7.34	23.05	NA	0.49	7.46	0.32	0.065	13.015
Grassland	Ye_et_al_2018	Xilin River Basin of Inner Mongolia	43.633	116.7	0.3	346	2.442	0-20	6.45	20.53	NA	0.47	7.39	0.3	0.063	14.612
Grassland	Ye_et_al_2018	Xilin River Basin of Inner Mongolia	43.633	116.7	0.3	346	2.442	0-20	5.31	20.53	NA	0.47	7.64	0.31	0.061	15.099
Grassland	Ye_et_al_2018	Xilin River Basin of Inner Mongolia	43.633	116.7	0.3	346	2.442	0-20	4.69	19.63	NA	0.5	7.46	0.33	0.067	19.492
Grassland	Fang_et_al_2019	Q008	35.555	100.626	1.73	399	2.689	Topsoil	NA	39.17	63.484	1.486	7.79	1.023	0.19	10.399
Grassland	Fang_et_al_2019	Q015	35.078	100.769	0.53	470	2.823	Topsoil	NA	38.355	73.3587	2.412	8.89	1.263	0.271	14.032
Grassland	Fang_et_al_2019	Q018	35.299	101.121	1.4	439	1.83	Topsoil	NA	14.047	22.942	0.663	4.668	0.358	0.142	10.507
Grassland	Fang_et_al_2019	Q025	34.519	100.219	-0.13	507	2.021	Topsoil	NA	55.839	45.2159	1.801	8.57	0.987	0.21	3.707
Grassland	Fang_et_al_2019	Q031	33.915	99.812	-0.2	545	1.725	Topsoil	NA	29.555	29.6899	2.735	11.385	1.068	0.24	5.1
Grassland	Fang_et_al_2019	Q033	34.034	99.408	-0.6	512	1.642	Topsoil	NA	86.807	52.6323	4.403	6.908	0.737	0.637	9.647
Grassland	Fang_et_al_2019	Q036	34.929	98.14	-2.53	328	0.652	Topsoil	NA	10.056	41.7649	1.19	5.22	0.457	0.228	2.309
Grassland	Fang_et_al_2019	Q039	33.819	97.14	-3.7	509	0.863	Topsoil	NA	65.208	64.3508	4.784	10.814	1.15	0.442	14.106
Grassland	Fang_et_al_2019	Q040	33.341	97.207	-0.13	506	1.092	Topsoil	NA	63.735	46.5132	3.649	14.682	1.572	0.248	9.206
Grassland	Fang_et_al_2019	Q043	32.6	96.56	3.26	518	0.847	Topsoil	NA	53.983	72.1909	3.353	13.292	1.236	0.252	6.991
Grassland	Fang_et_al_2019	Q047	33.204	96.572	0.7	493	0.918	Topsoil	NA	16.266	55.9399	0.497	8.635	0.359	0.057	9.127
Grassland	Fang_et_al_2019	Q050	33.946	95.703	-0.9	436	0.547	Topsoil	NA	54.23	58.3749	1.231	7.379	0.82	0.166	5.524
Grassland	Fang_et_al_2019	Q063	35.364	99.18	-0.1	348	0.69	Topsoil	NA	14.343	38.9352	1.201	6.129	0.558	0.196	3.271
Grassland	Fang_et_al_2019	Q065	35.441	99.481	0.26	359	1.043	Topsoil	NA	41.481	69.1196	6.149	9.651	1.18	0.637	2.639
Grassland	Fang_et_al_2019	Q066	35.473	100.067	0.86	394	1.178	Topsoil	NA	25.057	68.6673	1.578	7.708	1.022	0.204	8.306
Grassland	Fang_et_al_2019	Q068	35.932	100.07	1.86	345	1.37	Topsoil	NA	22.221	72.3547	1.752	8.536	1.341	0.205	15.8
Grassland	Fang_et_al_2019	Q075	37.006	100.811	2.13	405	3.162	Topsoil	NA	72.267	61.6143	1.601	7.295	1.161	0.219	18.013
Grassland	Fang_et_al_2019	Q081	37.36	100.125	0	390	2.588	Topsoil	NA	39.506	65.8773	1.586	6.796	1.073	0.233	8.589
Grassland	Fang_et_al_2019	Q087	36.892	98.897	1.7	237	1.388	Topsoil	NA	22.296	36.8312	1.102	6.153	0.757	0.179	3.713
Grassland	Fang_et_al_2019	Q092	35.494	93.674	-1.26	232	0.239	Topsoil	NA	2.703	17.0006	0.616	3.537	0.223	0.174	3.319
Grassland	Fang_et_al_2019	Q097	34.836	92.941	-4.03	306	0.176	Topsoil	NA	4.095	32.8371	1.191	8.025	0.767	0.148	17.034
Grassland	Fang_et_al_2019	Q101	34.269	92.485	-3.3	295	0.155	Topsoil	NA	4.368	30.8366	0.516	3.852	0.326	0.133	28.636
Grassland	Fang_et_al_2019	Q111	32.186	91.678	-1.4	456	0.296	Topsoil	NA	3.927	28.5757	0.973	6.567	0.379	0.148	20.92
Grassland	Fang_et_al_2019	Q118	31.578	91.861	-0.4	456	0.556	Topsoil	NA	31.735	51.6292	2.217	7.207	0.757	0.307	18.381
Grassland	Fang_et_al_2019	Q152	31.916	93.951	1.73	598	0.94	Topsoil	NA	44.143	67.7531	3.077	14.781	1.283	0.208	8.839
Grassland	Fang_et_al_2019	Q154	31.933	93.142	0.13	556	0.826	Topsoil	NA	102.071	66.2848	4.483	13.906	1.638	0.322	16.929
Grassland	Fang_et_al_2019	Q160	31.4	90.112	-0.2	352	0.184	Topsoil	NA	15.531	35.7488	1.464	6.053	0.672	0.241	23.779
Grassland	Fang_et_al_2019	Q163	31.966	89.312	-0.36	317	0.127	Topsoil	NA	5.416	40.1227	1.077	6.489	0.4	0.165	21.868
Grassland	Fang_et_al_2019	Q164	32.15	88.689	-0.2	293	0.076	Topsoil	NA	10.507	61.3607	1.239	4.148	0.667	0.298	11.924
Grassland	Fang_et_al_2019	Q169	31.916	86.57	0.6	249	0.065	Topsoil	NA	9.727	56.125	0.866	5.736	0.66	0.151	18.823
Grassland	Fang_et_al_2019	Q178	32.55	84.259	0.73	153	0.002	Topsoil	NA	4.29	15.4452	0.414	7.011	0.355	0.059	28.623
Grassland	Fang_et_al_2019	Q185	32.4	83.301	1.33	138	0.05	Topsoil	NA	5.601	60.1548	0.764	8.314	0.518	0.091	23.357
Grassland	Fang_et_al_2019	Q190	32.35	81.183	1.83	88	NA	Topsoil	NA	1.999	27.9237	0.591	3.846	0.298	0.153	22.743
Grassland	Fang_et_al_2019	Q195	30.2	90.625	3.83	426	1.04	Topsoil	NA	32.197	59.6812	2.161	7.901	1.139	0.273	16.329
Grassland	Fang_et_al_2019	Q196	30.45	91.066	1.93	473	1.387	Topsoil	NA	25.916	49.1948	3.225	9.956	1.424	0.323	15.793
Grassland	Fang_et_al_2019	Q199	31.083	91.687	0.16	477	0.558	Topsoil	NA	17.079	32.6712	1.248	5.448	0.61	0.229	19.101
Grassland	Fang_et_al_2019	Q203	37.6	101.309	1.66	443	3.396	Topsoil	NA	70.748	80.2954	2.265	9.848	1.287	0.23	9.266
Forest	NEON	ABBY_008	45.771	-122.355	9.5	2281	8.224	9.5	5.1	70	288.509	5.208	41.104	11.205	0.126	NA
Forest	NEON	ABBY_016	45.746	-122.332	9.2	2360	7.855	10	4.8	39	381.564	5.208	29.624	8.208	0.175	NA
Forest	NEON	ABBY_017	45.772	-122.369	8.9	2435	7.214	13	4.8	82	237.073	7.728	47.376	12.312	0.163	NA
Forest	NEON	ABBY_019	45.752	-122.325	9.4	2311	7.909	4.5	5.3	71	270.387	7	36.008	11.988	0.194	NA
Forest	NEON	ABBY_020	45.767	-122.303	8.9	2422	7.714	10.5	5.7	81	186.768	8.12	41.944	15.39	0.193	NA
Forest	NEON	ABBY_028	45.745	-122.375	8.9	2430	7.547	7	5.2	69	259.108	5.992	59.64	9.612	0.1	NA
Forest	NEON	ABBY_063	45.76	-122.33	9.4	2294	7.638	11	5.4	79	230.72	5.936	43.456	12.204	0.136	NA
Forest	NEON	BART_004	44.041	-71.286	5.3	1292	7.477	18.5	3.7	11	41.2054	0.224	1.736	0.297	0.129	NA
Forest	NEON	BART_010	44.05	-71.266	5.9	1241	7.361	8	4.2	20	39.5896	0.728	2.8	0.297	0.26	NA
Forest	NEON	BART_010	44.05	-71.266	5.9	1241	7.361	15.5	4.3	58	41.411	13.048	17.64	12.096	0.739	NA
Forest	NEON	BART_011	44.05	-71.296	5.9	1236	7.158	12	3.8	14	22.4462	0.112	1.288	0.405	0.086	NA
Forest	NEON	BART_012	44.046	-71.316	5.3	1280	7.534	5	4.3	28	39.9773	2.688	7.168	0.81	0.375	NA
Forest	NEON	BART_019	44.069	-71.286	6.2	1206	7.328	10.5	4.2	9	24.613	0.112	1.68	0.513	0.066	NA
Forest	NEON	BART_024	44.052	-71.263	5.6	1256	7.214	17	4.2	17	24.269	0	1.064	0.297	0	NA
Forest	NEON	BART_081	44.06	-71.262	5.8	1240	7.248	11	4	15	25.3292	0	1.456	0.513	0	NA
Forest	NEON	BART_081	44.06	-71.262	5.8	1240	7.248	15.5	4.3	46	40.5187	4.424	10.64	7.398	0.415	NA
Forest	NEON	BLAN_001	39.087	-77.958	12.3	995	5.92	8	5.8	21	173.498	2.184	15.848	1.512	0.137	NA
Forest	NEON	BLAN_005	39.087	-77.971	12.2	995	5.795	4	4.7	25	155.034	3.192	12.768	1.107	0.25	NA
Forest	NEON	BLAN_011	39.087	-77.974	12.2	995	5.795	6.5	5.4	19	162.51	1.68	18.704	0.891	0.089	NA
Forest	NEON	BLAN_012	39.082	-77.961	12.3	995	5.805	4	4.7	23	152.71	1.624	13.384	0.999	0.121	NA
Forest	NEON	BLAN_012	39.082	-77.961	12.3	995	5.805	14	4.8	10	159.214	1.792	15.456	0.999	0.115	NA
Forest	NEON	BLAN_015	39.087	-77.954	12.3	996	5.803	8	5.7	12	101.853	1.512	11.928	0.405	0.126	NA
Forest	NEON	BLAN_017	39.086	-77.97	12.2	995	5.795	4	5.7	33	174.499	1.624	16.912	1.188	0.096	NA
Forest	NEON	BONA_002	65.163	-147.527	-3.1	327	5.171	10.5	4.4	138	104.482	13.664	18.368	6.102	0.743	NA
Forest	NEON	BONA_007	65.193	-147.444	-3.1	323	5.243	12	3.9	101	85.9331	5.6	11.536	3.213	0.485	NA
Forest	NEON	BONA_013	65.176	-147.559	-3.5	319	4.605	9	3.8	182	83.8091	5.712	8.4	4.104	0.68	NA
Forest	NEON	BONA_013	65.176	-147.559	-3.5	319	4.605	14	4.3	43	116.681	3.136	6.384	3.105	0.491	NA
Forest	NEON	BONA_016	65.199	-147.507	-4	313	4.015	19	4.7	191	47.0036	7.616	11.144	2.187	0.683	NA
Forest	NEON	BONA_018	65.193	-147.537	-3.9	316	4.559	11	4.4	106	89.1271	15.232	19.992	5.697	0.761	NA
Forest	NEON	BONA_027	65.162	-147.595	-3.3	323	5.408	7.5	4.2	155	66.7394	6.832	9.576	5.103	0.713	NA
Forest	NEON	CLBJ_049	33.413	-97.635	17.4	864	3.198	10	4.6	4	36.7454	0.112	3.472	0.189	0.032	NA
Forest	NEON	CLBJ_051	33.369	-97.594	17.4	871	3.078	9.5	6.7	4	99.312	0.504	3.92	0.297	0.128	NA
Forest	NEON	CLBJ_052	33.399	-97.619	17.4	865	3.346	6	5.6	42	68.6542	0.616	2.296	0.405	0.268	NA
Forest	NEON	CLBJ_054	33.408	-97.603	17.4	864	3.23	6.5	6	10	42.2604	0.392	2.968	0.189	0.132	NA
Forest	NEON	CLBJ_058	33.374	-97.578	17.4	873	3.305	8	6.2	15	63.323	0.28	1.848	0.297	0.151	NA
Forest	NEON	DEJU_014	63.831	-145.747	-3.1	289	2.796	13.5	5	77	112.783	8.736	18.032	2.106	0.484	NA
Forest	NEON	DEJU_017	63.883	-145.78	-3	288	3.754	12	5.3	12	106.75	8.904	27.776	3.402	0.32	NA
Forest	NEON	DEJU_024	63.887	-145.774	-3	287	3.754	10	4.8	169	42.5592	8.008	12.712	2.889	0.629	NA
Forest	NEON	DEJU_027	63.896	-145.778	-2.9	289	3.929	14	4.6	119	57.263	6.216	14.224	2.889	0.437	NA
Forest	NEON	DELA_014	32.529	-87.818	17.8	1398	4.708	3.5	6.1	26	405.994	9.744	24.752	1.809	0.393	NA
Forest	NEON	DELA_016	32.535	-87.808	17.8	1401	4.076	6	5.6	23	334.233	9.744	22.568	1.296	0.431	NA
Forest	NEON	DELA_025	32.535	-87.809	17.8	1401	4.155	8.5	5.6	22	361.772	9.8	22.904	1.296	0.427	NA
Forest	NEON	DELA_028	32.535	-87.811	17.8	1401	4.155	6	5.1	17	359.181	11.312	20.552	1.404	0.55	NA
Forest	NEON	DELA_029	32.529	-87.81	17.8	1396	3.078	7.5	6.1	18	270.362	6.328	17.528	0.999	0.361	NA
Forest	NEON	DELA_041	32.54	-87.807	17.8	1401	4.076	3.5	4.7	30	410.657	6.104	15.12	1.998	0.403	NA
Forest	NEON	DELA_041	32.54	-87.807	17.8	1401	4.076	13.5	4.9	18	398.275	9.128	19.936	2.106	0.457	NA
Forest	NEON	GRSM_001	35.684	-83.532	13.1	1352	6.368	4.5	4.9	78	224.253	2.632	11.424	2.997	0.23	NA
Forest	NEON	GRSM_001	35.684	-83.532	13.1	1352	6.368	14.5	4.9	27	244.111	3.192	14.28	3.51	0.223	NA
Forest	NEON	GRSM_003	35.676	-83.474	11.5	1513	6.7	10	3.8	193	126.928	5.32	12.6	3.699	0.422	NA
Forest	NEON	GRSM_003	35.676	-83.474	11.5	1513	6.7	15.5	4.5	93	178.088	8.232	17.024	4.995	0.483	NA
Forest	NEON	GRSM_009	35.67	-83.489	11.7	1491	6.603	4	4.6	76	182.549	4.816	11.704	3.699	0.411	NA
Forest	NEON	GRSM_012	35.67	-83.481	11.4	1525	6.603	8	4.9	83	159.447	7.336	14.952	5.4	0.49	NA
Forest	NEON	GRSM_017	35.669	-83.522	13.1	1359	6.56	8	4.3	17	63.0994	3.136	18.984	1.809	0.165	NA
Forest	NEON	GRSM_020	35.703	-83.361	12.4	1350	6.632	6.5	4.3	58	195.352	6.832	15.904	3.807	0.429	NA
Forest	NEON	GRSM_020	35.703	-83.361	12.4	1350	6.632	13.5	4.3	41	200.768	7.616	17.248	4.293	0.441	NA
Forest	NEON	GRSM_022	35.685	-83.397	12.2	1382	6.368	8.5	4.5	50	237.64	4.592	17.808	4.806	0.257	NA
Forest	NEON	GRSM_025	35.589	-83.475	8	1939	7.566	10.5	3.7	55	133.999	15.456	24.584	4.212	0.628	NA
Forest	NEON	GUAN_001	17.972	-66.851	25.2	1137	16.357	5	8.1	72	444.213	0.392	14.952	1.296	0.026	NA
Forest	NEON	GUAN_002	17.97	-66.824	25.7	937	16.653	3.5	8.1	193	425.541	1.176	19.264	2.592	0.061	NA
Forest	NEON	GUAN_002	17.97	-66.824	25.7	937	16.653	13	8	121	529.768	1.176	21.336	2.889	0.055	NA
Forest	NEON	GUAN_004	17.969	-66.852	25.2	1137	16.357	5.5	8.1	109	539.513	1.68	36.848	9.288	0.045	NA
Forest	NEON	GUAN_008	17.965	-66.832	25.7	909	16.768	4.5	8	158	553.462	1.4	40.32	5.4	0.034	NA
Forest	NEON	GUAN_008	17.965	-66.832	25.7	909	16.768	14	7.9	102	600.28	1.512	48.272	6.399	0.031	NA
Forest	NEON	GUAN_009	17.979	-66.867	25.2	1164	16.256	3.5	8	68	401.783	0.504	7.336	1.296	0.068	NA
Forest	NEON	GUAN_010	17.972	-66.871	25.2	1157	16.162	4.5	8.2	134	499.418	0.616	19.712	2.592	0.031	NA
Forest	NEON	GUAN_015	17.976	-66.861	25.2	1146	16.362	3	8	103	357.113	0.392	13.72	1.593	0.028	NA
Forest	NEON	GUAN_015	17.976	-66.861	25.2	1146	16.362	11	8.2	65	373.932	0.28	16.352	1.809	0.017	NA
Forest	NEON	GUAN_016	17.967	-66.884	25.2	1151	16.38	5.5	8.4	80	367.382	0.28	5.096	1.998	0.054	NA
Forest	NEON	GUAN_017	17.965	-66.835	25.8	898	12.069	10	8	178	398.958	1.512	23.52	4.995	0.064	NA
Forest	NEON	GUAN_020	17.954	-66.892	25.9	865	11.265	2	6.6	128	542.769	1.624	54.656	6.696	0.029	NA
Forest	NEON	GUAN_020	17.954	-66.892	25.9	865	11.265	8	7.5	48	666.979	1.792	54.152	8.208	0.033	NA
Forest	NEON	GUAN_022	17.957	-66.833	26	840	NA	5	8.2	84	357.607	0.504	7.168	2.7	0.07	NA
Forest	NEON	GUAN_023	17.983	-66.879	25.5	1021	16.109	2.5	7.5	123	582.657	1.624	41.16	6.993	0.039	NA
Forest	NEON	GUAN_023	17.983	-66.879	25.5	1021	16.109	12.5	7.8	92	601.017	1.624	40.04	6.804	0.04	NA
Forest	NEON	GUAN_024	17.961	-66.9	25.9	862	6.873	3.5	7.5	92	582.498	1.512	47.712	7.587	0.031	NA
Forest	NEON	HARV_005	42.489	-72.275	7.8	1097	4.812	13	4.7	70	59.8128	5.208	9.632	4.59	0.54	NA
Forest	NEON	HARV_006	42.403	-72.253	7.9	1108	8.401	8.5	4.3	86	53.681	3.024	8.792	1.998	0.343	NA
Forest	NEON	HARV_015	42.538	-72.182	7	1117	8.38	10	4.4	21	80.9659	2.688	13.16	1.593	0.204	NA
Forest	NEON	HARV_017	42.481	-72.267	7.7	1103	8.123	11.5	4.5	36	55.3467	2.52	8.064	4.104	0.312	NA
Forest	NEON	HARV_022	42.434	-72.198	7.6	1093	8.368	13	4.6	54	18.1424	3.696	5.096	3.402	0.725	NA
Forest	NEON	HARV_030	42.423	-72.218	7.8	1098	8.769	8.5	4.6	109	32.5008	4.536	8.96	2.997	0.506	NA
Forest	NEON	HARV_030	42.423	-72.218	7.8	1098	8.769	16	4.4	63	38.3405	4.424	8.96	3.888	0.493	NA
Forest	NEON	HARV_031	42.467	-72.26	7.7	1098	8.63	7.5	4.6	45	39.6718	3.92	10.976	5.211	0.357	NA
Forest	NEON	HARV_058	42.469	-72.252	7.7	1096	8.465	8.5	4.1	83	49.7199	3.528	8.064	2.592	0.437	NA
Forest	NEON	HEAL_027	63.867	-149.255	-3.4	419	2.981	15.5	5.1	126	181.721	11.648	16.52	1.593	0.705	NA
Forest	NEON	JERC_002	31.194	-84.46	19.1	1353	7.155	8	5.6	28	34.2662	0.616	2.632	0.594	0.234	NA
Forest	NEON	JERC_003	31.196	-84.473	19.1	1353	7.251	6	5.6	28	61.8696	1.008	2.52	0.891	0.4	NA
Forest	NEON	JERC_005	31.195	-84.451	19.1	1356	7.155	5	5.6	39	51.3106	0.504	1.848	1.188	0.272	NA
Forest	NEON	JERC_006	31.187	-84.455	19.1	1353	7.309	2.5	5.2	36	23.452	0.392	1.064	0.891	0.368	NA
Forest	NEON	JERC_006	31.187	-84.455	19.1	1353	7.309	12	4.9	9	17.7214	0.28	1.008	0.513	0.277	NA
Forest	NEON	JERC_008	31.195	-84.45	19.1	1356	7.155	4.5	5.5	24	47.936	0.728	2.128	0.891	0.342	NA
Forest	NEON	JERC_009	31.194	-84.456	19.1	1356	7.155	3	5.4	38	56.0784	0.616	2.408	0.81	0.255	NA
Forest	NEON	JERC_010	31.208	-84.469	19.1	1351	7.312	4	5.7	17	32.0351	0.504	1.568	0.702	0.321	NA
Forest	NEON	JERC_010	31.208	-84.469	19.1	1351	7.312	14	5.4	5	35.6904	0.504	1.848	0.594	0.272	NA
Forest	NEON	JERC_013	31.178	-84.469	19.2	1356	7.668	2	5.4	33	81.1186	0.896	5.88	0.594	0.152	NA
Forest	NEON	JERC_013	31.178	-84.469	19.2	1356	7.668	12	5.2	11	105.957	0.616	7	0.594	0.088	NA
Forest	NEON	JERC_015	31.19	-84.454	19.1	1353	7.309	3	5.3	37	31.8362	0.616	2.016	0.702	0.305	NA
Forest	NEON	JERC_015	31.19	-84.454	19.1	1353	7.309	9	5.3	13	26.3963	0.504	2.072	0.594	0.243	NA
Forest	NEON	JERC_016	31.18	-84.472	19.2	1356	7.668	8	5.3	7	12.8435	0.392	1.12	0.189	0.35	NA
Forest	NEON	JERC_019	31.187	-84.47	19.1	1354	7.379	4	5.3	28	62.8214	0.504	4.648	0.594	0.108	NA
Forest	NEON	JERC_019	31.187	-84.47	19.1	1354	7.379	10.5	4.7	6	101.937	0.28	7.392	0.594	0.037	NA
Forest	NEON	JERC_021	31.175	-84.469	19.2	1356	7.668	7.5	5.2	32	82.2115	0.896	4.872	0.81	0.183	NA
Forest	NEON	JERC_022	31.21	-84.468	19.1	1352	7.154	6	5.4	26	55.4062	0.784	3.136	0.81	0.25	NA
Forest	NEON	JERC_022	31.21	-84.468	19.1	1352	7.154	16	5.1	19	49.3333	0.728	2.632	0.81	0.276	NA
Forest	NEON	JERC_028	31.182	-84.477	19.2	1356	6.253	7.5	7	41	86.4416	0.616	4.088	0.405	0.15	NA
Forest	NEON	JERC_029	31.186	-84.464	19.1	1353	7.177	9.5	5.3	11	37.281	0.504	1.848	0.702	0.272	NA
Forest	NEON	JERC_030	31.185	-84.476	19.2	1354	7.803	7.5	4.8	14	77.0977	0.616	4.424	0.594	0.139	NA
Forest	NEON	JERC_031	31.202	-84.464	19.1	1352	7.117	5.5	5.8	11	36.3	0.28	2.128	0.513	0.131	NA
Forest	NEON	JERC_033	31.192	-84.456	19.1	1356	7.155	5	5.2	5	46.5958	0.392	2.24	0.513	0.175	NA
Forest	NEON	JERC_034	31.197	-84.491	19.1	1353	7.456	3.5	5.7	54	43.5418	0.504	2.016	0.81	0.25	NA
Forest	NEON	JERC_035	31.183	-84.454	19.1	1353	7.123	8.5	5	22	46.1837	0.28	0.448	1.512	0.625	NA
Forest	NEON	JERC_047	31.198	-84.467	19.1	1353	7.251	5.5	6	11	25.5081	0.504	1.792	0.405	0.281	NA
Forest	NEON	JERC_048	31.196	-84.461	19.1	1353	7.155	7.5	5.7	10	42.2604	0.392	1.96	0.513	0.2	NA
Forest	NEON	KONZ_024	39.11	-96.552	12.4	892	3.562	6	7.8	45	309.071	0.784	5.992	1.404	0.13	NA
Forest	NEON	KONZ_025	39.103	-96.596	12.5	886	3.627	10	7.1	27	353.771	0.504	10.36	0.999	0.048	NA
Forest	NEON	KONZ_027	39.1	-96.585	12.4	887	3.457	8.5	7.8	26	410.77	0.896	7.672	1.512	0.116	NA
Forest	NEON	KONZ_029	39.098	-96.601	12.5	887	3.323	9	7.7	34	354.953	1.288	9.072	1.296	0.141	NA
Forest	NEON	LAJA_015	18.034	-67.066	25.9	1120	10.086	8	5.9	30	225.719	3.416	34.216	0.702	0.099	NA
Forest	NEON	LAJA_029	18.039	-67.069	25.9	1120	10.086	9.5	6.5	49	609.87	6.104	45.976	2.187	0.132	NA
Forest	NEON	LAJA_030	18.039	-67.07	25.9	1120	10.086	4.5	7.4	86	524.029	0.728	28.504	2.106	0.025	NA
Forest	NEON	LENO_003	31.808	-88.188	18.2	1514	1.829	6	5.3	31	560.435	12.544	23.856	1.998	0.525	NA
Forest	NEON	LENO_007	31.812	-88.202	18.2	1512	3.725	4.5	4.6	58	349.293	7.112	7.952	1.809	0.894	NA
Forest	NEON	LENO_021	31.834	-88.17	18.2	1510	3.462	4.5	5.3	45	327.523	8.512	14.616	1.188	0.582	NA
Forest	NEON	LENO_022	31.815	-88.204	18.2	1512	3.725	5	4.9	30	256.068	4.2	5.488	0.891	0.765	NA
Forest	NEON	LENO_023	31.808	-88.179	18.2	1515	3.719	5	4.8	24	349.933	7.728	14.28	1.404	0.541	NA
Forest	NEON	LENO_027	31.817	-88.202	18.2	1510	3.567	6.5	5	52	599.148	16.128	23.856	2.403	0.676	NA
Forest	NEON	MLBS_001	37.36	-80.524	8.6	1185	5.915	5	3.9	66	132.086	5.488	25.2	2.511	0.217	NA
Forest	NEON	MLBS_004	37.429	-80.511	9.9	1036	6.141	7.5	4.8	45	126.396	2.8	11.536	1.89	0.242	NA
Forest	NEON	MLBS_006	37.426	-80.564	10.3	993	6.071	9.5	4.6	43	266.7	3.192	9.184	2.106	0.347	NA
Forest	NEON	MLBS_009	37.374	-80.518	8.8	1157	5.725	3.5	4	66	140.064	4.592	27.216	2.592	0.168	NA
Forest	NEON	MLBS_009	37.374	-80.518	8.8	1157	5.725	9.5	4.3	24	166.817	4.032	32.088	3.105	0.125	NA
Forest	NEON	MLBS_013	37.432	-80.559	10.3	993	6.071	6.5	4.2	102	110.491	2.8	7.952	1.701	0.352	NA
Forest	NEON	MLBS_014	37.417	-80.557	10.2	995	6.101	3.5	4.1	56	150.915	3.584	13.272	2.592	0.27	NA
Forest	NEON	MLBS_014	37.417	-80.557	10.2	995	6.101	12.5	4	25	168.432	3.528	13.328	2.295	0.264	NA
Forest	NEON	MLBS_019	37.424	-80.551	10.2	995	6.101	6.5	4.2	42	214.313	3.528	12.208	2.511	0.288	NA
Forest	NEON	MLBS_030	37.43	-80.508	9.8	1043	5.744	6.5	4	36	162.288	2.408	14.112	2.187	0.17	NA
Forest	NEON	MLBS_030	37.43	-80.508	9.8	1043	5.744	15.5	4.1	23	162.314	2.408	14.448	1.998	0.166	NA
Forest	NEON	MLBS_061	37.376	-80.519	8.8	1142	6.182	10	3.8	63	38.3405	0.224	0.28	0.513	0.8	NA
Forest	NEON	MLBS_064	37.375	-80.52	8.8	1142	6.182	9.5	3.9	40	49.3536	1.288	3.248	0.702	0.396	NA
Forest	NEON	MLBS_064	37.375	-80.52	8.8	1142	6.182	15.5	3.9	26	76.4224	4.032	7.448	1.296	0.541	NA
Forest	NEON	MOAB_003	38.261	-109.349	9.5	342	1.714	5.5	8.4	6	190.019	0	4.2	0.297	0	NA
Forest	NEON	MOAB_025	38.269	-109.347	9.4	345	1.535	3.5	8.1	16	137.12	0	2.408	0.405	0	NA
Forest	NEON	MOAB_028	38.27	-109.35	9.7	333	1.655	4.5	8.1	8	366.881	0	6.608	0.513	0	NA
Forest	NEON	ONAQ_008	40.158	-112.521	8.6	323	1.61	9	8.2	11	239.384	0.392	3.192	0.81	0.122	NA
Forest	NEON	ONAQ_012	40.184	-112.529	7.8	383	2.012	8.5	7.6	19	176.052	0.784	5.32	1.404	0.147	NA
Forest	NEON	ONAQ_025	40.145	-112.538	8.7	325	1.511	7	7.8	22	187.621	0.504	6.608	1.188	0.076	NA
Forest	NEON	ONAQ_029	40.219	-112.473	9.1	321	1.692	3	8	9	215.61	0.504	3.024	0.999	0.166	NA
Forest	NEON	ONAQ_030	40.201	-112.513	7.9	387	1.684	7	7.9	11	155.992	0.728	5.096	1.296	0.142	NA
Forest	NEON	ORNL_001	35.93	-84.27	14.1	1217	7.282	3.5	4.9	43	116.681	1.176	NA	0.999	NA	NA
Forest	NEON	ORNL_001	35.93	-84.27	14.1	1217	7.282	9.5	4.8	14	132.725	1.12	12.936	0.999	0.086	NA
Forest	NEON	ORNL_003	35.965	-84.23	14.1	1191	5.625	8	4.8	25	194.271	2.016	17.752	1.404	0.113	NA
Forest	NEON	ORNL_007	35.925	-84.329	13.8	1258	6.126	9	4.8	12	203.707	2.408	15.176	1.998	0.158	NA
Forest	NEON	ORNL_008	35.932	-84.332	13.8	1258	6.126	5	5.3	62	116.137	1.68	9.128	2.889	0.184	NA
Forest	NEON	ORNL_009	35.974	-84.227	14	1196	5.724	4	3.9	64	48.0557	1.12	3.136	0.891	0.357	NA
Forest	NEON	ORNL_009	35.974	-84.227	14	1196	5.724	14	4.2	10	60.9336	0.896	3.08	0.81	0.29	NA
Forest	NEON	ORNL_010	35.953	-84.332	13.8	1253	5.819	4	4.2	26	96.4833	1.176	10.248	1.107	0.114	NA
Forest	NEON	ORNL_010	35.953	-84.332	13.8	1253	5.819	11.5	4.5	9	98.452	0.784	10.64	0.891	0.073	NA
Forest	NEON	ORNL_012	35.953	-84.248	14.1	1197	7.584	3.5	6.1	44	281.918	2.8	19.04	1.512	0.147	NA
Forest	NEON	ORNL_012	35.953	-84.248	14.1	1197	7.584	12.5	4.9	6	232.575	1.4	19.88	0.999	0.07	NA
Forest	NEON	ORNL_014	35.939	-84.305	14	1232	7.091	5	5.5	45	152.229	1.12	5.992	2.106	0.186	NA
Forest	NEON	ORNL_015	35.965	-84.236	14.1	1196	5.625	12	4.9	12	200.769	1.288	22.512	1.512	0.057	NA
Forest	NEON	ORNL_018	35.933	-84.276	14.1	1223	6.547	7	5.3	16	55.4314	0.784	4.704	0.891	0.166	NA
Forest	NEON	ORNL_027	35.916	-84.263	14.1	1221	6.713	2	5.8	38	182.255	1.12	18.032	1.188	0.062	NA
Forest	NEON	ORNL_027	35.916	-84.263	14.1	1221	6.713	12	4.7	8	252.477	1.288	18.48	1.296	0.069	NA
Forest	NEON	ORNL_029	35.957	-84.261	14	1217	5.893	3	5.7	58	568.051	2.128	32.2	1.701	0.066	NA
Forest	NEON	ORNL_029	35.957	-84.261	14	1217	5.893	10.5	6.2	39	611.063	2.128	36.008	1.809	0.059	NA
Forest	NEON	ORNL_032	35.944	-84.326	13.9	1242	5.866	4	5.5	29	261.283	1.624	23.016	1.512	0.07	NA
Forest	NEON	ORNL_032	35.944	-84.326	13.9	1242	5.866	14	5.3	8	289.955	1.68	21.168	1.512	0.079	NA
Forest	NEON	ORNL_033	35.961	-84.226	14.1	1191	5.625	4	5.5	25	248.82	1.008	13.552	0.891	0.074	NA
Forest	NEON	ORNL_033	35.961	-84.226	14.1	1191	5.625	14	5.3	7	230.195	0.784	15.064	0.81	0.052	NA
Forest	NEON	ORNL_035	35.974	-84.35	13.9	1242	5.8	7.5	4.2	38	247.68	0.784	17.36	1.188	0.045	NA
Forest	NEON	ORNL_040	35.975	-84.303	13.9	1230	5.941	3.5	4.9	17	156.292	0.784	12.768	0.999	0.061	NA
Forest	NEON	ORNL_040	35.975	-84.303	13.9	1230	5.941	11	5.2	4	177.768	0.616	13.272	0.702	0.046	NA
Forest	NEON	ORNL_068	35.926	-84.426	14	1291	6.854	5.5	5.2	36	235.458	1.12	12.264	1.512	0.091	NA
Forest	NEON	ORNL_068	35.926	-84.426	14	1291	6.854	14	5.1	20	258.781	1.008	12.432	1.404	0.081	NA
Forest	NEON	OSBS_002	29.703	-81.956	20.5	1292	10.114	5	5	26	2.86584	0.224	0.224	0.297	1	NA
Forest	NEON	OSBS_003	29.694	-81.947	20.5	1292	7.064	9	4.2	9	20.6749	0.504	1.288	0.594	0.391	NA
Forest	NEON	OSBS_007	29.69	-81.962	20.5	1289	8.533	8	5.6	13	14.6646	0.224	1.064	0.405	0.21	NA
Forest	NEON	OSBS_010	29.691	-81.941	20.5	1292	7.064	9	4.5	6	8.90712	0.392	1.568	0.594	0.25	NA
Forest	NEON	OSBS_011	29.721	-81.987	20.5	1291	7.215	7.5	4.1	82	4.2948	0.28	0.616	0.513	0.454	NA
Forest	NEON	OSBS_013	29.682	-81.961	20.5	1294	9.135	4.5	4.6	12	0	0.224	0.952	0.297	0.235	NA
Forest	NEON	OSBS_014	29.692	-81.958	20.5	1291	7.064	1.5	5.1	19	0.96732	0.28	1.288	0.297	0.217	NA
Forest	NEON	OSBS_014	29.692	-81.958	20.5	1291	7.064	6.5	4.5	6	19.7936	0.28	1.736	0.405	0.161	NA
Forest	NEON	OSBS_014	29.692	-81.958	20.5	1291	7.064	14	4.6	6	18.8039	0.392	1.96	0.513	0.2	NA
Forest	NEON	OSBS_026	29.693	-81.992	20.5	1295	6.779	4	4	51	15.5088	0.224	0.84	0.594	0.266	NA
Forest	NEON	OSBS_031	29.688	-81.991	20.5	1297	8.508	5	4.3	23	9.6044	0.224	0.728	0.189	0.307	NA
Forest	NEON	OSBS_048	29.679	-81.946	20.5	1289	5.878	6	4.6	12	8.81424	0.224	1.008	0.405	0.222	NA
Forest	NEON	PUUM_004	19.557	-155.23	16	2259	6.232	4	5.5	164	18.6659	26.656	22.736	13.905	1.172	NA
Forest	NEON	RMNP_003	40.201	-105.483	4.2	467	5.861	7	4.9	8	62.1331	1.008	4.144	0.405	0.243	NA
Forest	NEON	RMNP_010	40.178	-105.535	2.8	517	6.571	11.5	5.2	10	50.1228	0.896	3.36	0.513	0.266	NA
Forest	NEON	RMNP_016	40.154	-105.475	4.4	451	6.77	10.5	5	19	68.6797	1.12	5.04	0.81	0.222	NA
Forest	NEON	RMNP_017	40.2	-105.492	4.4	447	5.98	10	5.1	19	82.2222	1.288	8.848	0.702	0.145	NA
Forest	NEON	RMNP_018	40.163	-105.538	2.8	512	7.212	7.5	5.1	13	71.3677	1.288	4.48	0.594	0.287	NA
Forest	NEON	RMNP_019	40.195	-105.491	4.2	466	6.679	11.5	5	12	77.3694	0.896	6.776	0.594	0.132	NA
Forest	NEON	RMNP_024	40.162	-105.542	2.3	543	6.42	11	5.2	10	64.8648	1.512	5.488	0.513	0.275	NA
Forest	NEON	RMNP_026	40.165	-105.532	2.8	519	7.013	13.5	5.2	8	89.7478	1.4	5.096	0.513	0.274	NA
Forest	NEON	RMNP_030	40.151	-105.472	4.7	442	6.482	4.5	4.9	28	75.1954	1.512	5.264	0.702	0.287	NA
Forest	NEON	RMNP_030	40.151	-105.472	4.7	442	6.482	12.5	5.2	14	84.905	1.12	6.216	0.513	0.18	NA
Forest	NEON	SCBI_002	38.895	-78.142	11.7	1026	5.693	5.5	6.1	54	165.096	5.824	25.312	1.512	0.23	NA
Forest	NEON	SCBI_004	38.896	-78.146	11.7	1026	5.693	7	5.8	31	211.11	2.016	48.048	1.512	0.041	NA
Forest	NEON	SCBI_005	38.9	-78.161	11.9	1012	5.843	12	5.7	25	238.293	8.736	57.4	1.809	0.152	NA
Forest	NEON	SCBI_007	38.884	-78.13	11.1	1067	5.592	8	5.1	99	218.216	3.584	41.832	2.187	0.085	NA
Forest	NEON	SCBI_008	38.887	-78.147	11.5	1037	5.774	6	6.2	49	229.846	4.088	43.512	1.809	0.093	NA
Forest	NEON	SCBI_010	38.884	-78.125	11.1	1067	5.592	3	6.3	87	221.944	8.232	47.88	5.103	0.171	NA
Forest	NEON	SCBI_010	38.884	-78.125	11.1	1067	5.592	9.5	6.2	72	237.439	7.336	53.2	4.887	0.137	NA
Forest	NEON	SCBI_011	38.879	-78.139	11.4	1043	5.976	8.5	6.6	47	263.799	4.088	51.632	1.998	0.079	NA
Forest	NEON	SCBI_013	38.874	-78.163	11.3	1045	5.898	2	4.6	71	331.839	4.2	55.384	2.295	0.075	NA
Forest	NEON	SCBI_013	38.874	-78.163	11.3	1045	5.898	12	4.6	13	458.513	4.536	57.68	2.187	0.078	NA
Forest	NEON	SCBI_014	38.867	-78.163	11.3	1045	5.898	2.5	6.1	60	224.2	8.232	44.968	2.7	0.183	NA
Forest	NEON	SCBI_014	38.867	-78.163	11.3	1045	5.898	10	5.3	14	223.486	10.304	44.8	3.213	0.23	NA
Forest	NEON	SCBI_017	38.879	-78.135	11.4	1043	5.976	3	5.5	59	242.6	3.808	43.064	1.404	0.088	NA
Forest	NEON	SCBI_019	38.9	-78.175	12.1	1003	6.326	6.5	5.3	46	290.077	4.2	55.328	0.513	0.075	NA
Forest	NEON	SCBI_021	38.9	-78.152	11.9	1018	5.849	5	7.3	37	230.345	2.52	34.496	0.513	0.073	NA
Forest	NEON	SCBI_021	38.9	-78.152	11.9	1018	5.849	14.5	7.4	16	230.478	2.8	41.216	0.594	0.067	NA
Forest	NEON	SCBI_022	38.882	-78.123	10.9	1082	5.791	2	6.4	69	251.176	4.816	47.208	3.888	0.102	NA
Forest	NEON	SCBI_022	38.882	-78.123	10.9	1082	5.791	6	6.1	48	247.709	4.312	50.848	3.888	0.084	NA
Forest	NEON	SCBI_022	38.882	-78.123	10.9	1082	5.791	13.5	6	38	252.353	4.816	50.4	3.807	0.095	NA
Forest	NEON	SERC_001	38.868	-76.533	13.2	1099	NA	4	4.7	43	163.909	2.52	9.24	0.999	0.272	NA
Forest	NEON	SERC_004	38.872	-76.554	13.1	1101	5.302	6.5	5.4	34	172.298	2.408	8.176	1.107	0.294	NA
Forest	NEON	SERC_006	38.881	-76.547	13.2	1098	7.019	3.5	5.8	31	171.349	3.024	9.128	1.107	0.331	NA
Forest	NEON	SERC_006	38.881	-76.547	13.2	1098	7.019	13.5	5.1	12	216.439	3.304	11.76	1.296	0.28	NA
Forest	NEON	SERC_009	38.897	-76.561	13.2	1104	5.453	7	5.6	26	106.991	1.904	4.48	1.701	0.425	NA
Forest	NEON	SERC_010	38.909	-76.546	13.3	1107	5.447	5.5	5.5	30	112.86	2.128	4.872	0.81	0.436	NA
Forest	NEON	SERC_011	38.898	-76.551	13.2	1108	5.92	4.5	6.5	36	70.356	4.032	5.992	1.404	0.672	NA
Forest	NEON	SERC_013	38.871	-76.544	13.1	1099	5.379	5	4.7	29	272.684	4.816	10.752	1.701	0.447	NA
Forest	NEON	SERC_014	38.875	-76.541	13.2	1098	6.956	7	3.8	46	144.578	1.904	8.68	1.296	0.219	NA
Forest	NEON	SERC_019	38.871	-76.55	13.1	1101	5.302	5	5.1	33	195.251	2.688	10.92	1.107	0.246	NA
Forest	NEON	SERC_022	38.875	-76.554	13.1	1099	6.182	6.5	3.9	33	111.302	1.12	4.928	1.404	0.227	NA
Forest	NEON	SERC_025	38.886	-76.551	13.1	1102	5.556	5.5	6	44	246.793	4.592	9.8	1.296	0.468	NA
Forest	NEON	SERC_026	38.901	-76.55	13.2	1107	6.535	4	5.1	50	168.176	2.296	5.768	1.512	0.398	NA
Forest	NEON	SERC_026	38.901	-76.55	13.2	1107	6.535	13.5	5.3	8	332.363	2.912	15.176	2.187	0.191	NA
Forest	NEON	SJER_013	37.083	-119.727	17	466	3.784	3.5	5.9	21	44.3385	0.728	2.296	0.594	0.317	NA
Forest	NEON	SOAP_002	37.03	-119.281	12.6	873	5.916	8	5.9	53	84.5221	2.184	5.768	1.998	0.378	NA
Forest	NEON	SOAP_005	37.032	-119.263	13.1	838	6.179	9.5	6.6	73	167.892	3.808	12.88	7.398	0.295	NA
Forest	NEON	SOAP_008	37.029	-119.276	12.6	873	5.916	5.5	6.3	82	103.075	3.024	9.408	8.397	0.321	NA
Forest	NEON	SOAP_012	37.03	-119.276	12.6	873	5.916	7.5	5.7	75	128.908	1.68	8.848	4.995	0.189	NA
Forest	NEON	SOAP_015	37.038	-119.251	13.3	820	6.165	0.5	7.4	37	63.6725	2.016	3.248	5.913	0.62	NA
Forest	NEON	SOAP_015	37.038	-119.251	13.3	820	6.165	8.5	6.6	53	49.0774	1.68	2.744	6.588	0.612	NA
Forest	NEON	SOAP_016	37.028	-119.253	13.1	829	6.248	3	6	73	125.045	1.4	7.28	1.296	0.192	NA
Forest	NEON	SOAP_019	37.03	-119.245	13	825	6.234	16	6.7	47	72.6136	2.184	4.088	6.507	0.534	NA
Forest	NEON	STEI_005	45.826	-90.086	4.3	819	3.724	4.5	5.3	30	80.614	4.032	9.744	2.889	0.413	NA
Forest	NEON	STEI_005	45.826	-90.086	4.3	819	3.724	13	5.6	11	11.773	3.528	9.912	4.293	0.355	NA
Forest	NEON	STEI_006	45.817	-90.078	4.3	820	4.867	2	4.6	50	61.238	2.296	11.648	0.702	0.197	NA
Forest	NEON	STEI_006	45.817	-90.078	4.3	820	4.867	8	4.3	30	63.5428	3.192	9.968	1.188	0.32	NA
Forest	NEON	STEI_008	45.802	-90.062	4.3	822	3.426	4	5.3	51	44.7017	1.512	4.424	0.594	0.341	NA
Forest	NEON	STEI_008	45.802	-90.062	4.3	822	3.426	12	4.4	6	314.718	0.28	3.864	0.189	0.072	NA
Forest	NEON	STEI_010	45.787	-90.104	4.3	826	3.707	7.5	4.2	31	94.668	4.704	7.168	1.404	0.656	NA
Forest	NEON	STEI_011	45.804	-90.074	4.2	822	3.426	7	4.8	31	98.4547	5.6	13.328	1.89	0.42	NA
Forest	NEON	STEI_012	45.785	-90.048	4.2	820	3.679	3.5	4.3	33	91.4943	3.528	8.68	0.999	0.406	NA
Forest	NEON	STEI_012	45.785	-90.048	4.2	820	3.679	10	4.3	11	63.7702	6.608	6.72	1.809	0.983	NA
Forest	NEON	STEI_015	45.81	-90.099	4.3	822	3.543	2.5	4.8	40	74.496	1.4	6.216	0.594	0.225	NA
Forest	NEON	STEI_015	45.81	-90.099	4.3	822	3.543	9.5	4.5	22	25.0162	1.68	6.664	0.594	0.252	NA
Forest	NEON	STEI_017	45.822	-90.073	4.2	821	3.663	4.5	4.6	75	99.294	3.024	9.408	1.404	0.321	NA
Forest	NEON	STEI_017	45.822	-90.073	4.2	821	3.663	12.5	4.7	13	61.5913	1.4	7.56	0.594	0.185	NA
Forest	NEON	STEI_019	45.829	-90.074	4.3	816	5.244	4.5	5.1	42	65.871	2.632	8.568	1.107	0.307	NA
Forest	NEON	STEI_019	45.829	-90.074	4.3	816	5.244	11.5	5	23	54.7451	2.632	9.072	1.107	0.29	NA
Forest	NEON	STEI_053	45.505	-89.587	4.7	805	5.522	6.5	4.4	52	110.178	4.424	7.448	1.296	0.593	NA
Forest	NEON	STEI_059	45.508	-89.588	4.6	807	3.807	4.5	4.4	39	106.353	5.32	10.136	1.89	0.524	NA
Forest	NEON	TALL_002	32.922	-87.428	16.9	1446	5.111	6.5	4.7	15	94.4974	1.68	8.008	0.594	0.209	NA
Forest	NEON	TALL_004	32.957	-87.432	16.9	1450	5.811	5	4.7	26	23.882	0.504	2.184	0.405	0.23	NA
Forest	NEON	TALL_005	32.897	-87.397	16.9	1449	5.399	4	5.1	49	182.228	0.896	9.184	0.999	0.097	NA
Forest	NEON	TALL_005	32.897	-87.397	16.9	1449	5.399	11	5.1	12	191.955	0.392	11.312	0.594	0.034	NA
Forest	NEON	TALL_006	32.898	-87.446	16.9	1445	5.391	9	5	26	35.3454	0.616	5.04	0.81	0.122	NA
Forest	NEON	TALL_007	32.974	-87.426	17	1442	5.03	2.5	4.7	72	55.1981	0.616	5.376	0.513	0.114	NA
Forest	NEON	TALL_010	32.926	-87.418	16.9	1451	5.986	7	5.3	64	82.7626	1.12	5.264	1.998	0.212	NA
Forest	NEON	TALL_011	32.956	-87.41	16.9	1446	5.139	6.5	5.3	16	77.7984	2.184	6.496	0.891	0.336	NA
Forest	NEON	TALL_012	32.919	-87.397	16.8	1454	6.82	8.5	5	36	40.3374	0.504	2.128	0.513	0.236	NA
Forest	NEON	TALL_015	32.916	-87.437	16.9	1447	5.211	10	4.4	30	76.8204	1.176	4.872	1.512	0.241	NA
Forest	NEON	TALL_016	32.97	-87.415	17	1443	5.399	4	4	17	121.345	0.504	18.928	0.513	0.026	NA
Forest	NEON	TALL_017	32.91	-87.408	16.9	1450	5.053	8.5	4.5	20	50.2112	0.784	3.472	0.81	0.225	NA
Forest	NEON	TALL_018	32.916	-87.389	16.9	1447	5.559	3	4.2	84	48.7646	0.728	11.48	0.81	0.063	NA
Forest	NEON	TALL_020	32.955	-87.426	16.9	1450	5.811	5	4.4	38	37.3856	0.504	4.088	0.513	0.123	NA
Forest	NEON	TALL_021	32.95	-87.407	16.9	1449	5.236	1.5	4.2	92	28.6198	0.896	5.712	1.296	0.156	NA
Forest	NEON	TALL_023	32.929	-87.411	16.9	1448	5.203	5.5	4.6	43	66.6749	1.176	4.592	0.702	0.256	NA
Forest	NEON	TALL_024	32.924	-87.421	16.8	1453	5.387	5	5.8	36	39.3994	0.504	10.08	1.809	0.05	NA
Forest	NEON	TALL_025	32.899	-87.396	16.9	1449	5.399	5	4.7	20	15.4496	0.392	1.4	0.513	0.28	NA
Forest	NEON	TALL_026	32.899	-87.449	16.9	1445	5.391	10	4.8	20	33.796	0.504	3.136	0.594	0.16	NA
Forest	NEON	TALL_027	32.891	-87.431	16.9	1447	4.458	10	6.1	17	42.7134	2.912	3.472	0.81	0.838	NA
Forest	NEON	TALL_029	32.901	-87.432	17	1443	5.142	7	4.4	14	24.398	0.504	1.792	0.594	0.281	NA
Forest	NEON	TALL_031	32.899	-87.389	16.8	1453	5.399	4.5	4.5	44	46.216	0.784	3.752	0.702	0.208	NA
Forest	NEON	TALL_032	32.91	-87.42	16.9	1448	4.815	6.5	4.8	22	23.0918	0.616	1.792	0.81	0.343	NA
Forest	NEON	TALL_044	32.952	-87.397	16.8	1453	5.236	3	4.9	38	25.2353	0.616	1.904	0.594	0.323	NA
Forest	NEON	TREE_001	45.487	-89.569	4.7	807	5.347	4.5	5.2	65	49.7392	1.512	4.312	0.999	0.35	NA
Forest	NEON	TREE_001	45.487	-89.569	4.7	807	5.347	10.5	4.3	4	16.883	0.392	3.36	0.297	0.116	NA
Forest	NEON	TREE_006	45.491	-89.551	4.7	807	5.38	5	4.6	24	47.936	2.408	5.768	0.891	0.417	NA
Forest	NEON	TREE_006	45.491	-89.551	4.7	807	5.38	12	4.5	5	20.8194	1.008	3.584	0.513	0.281	NA
Forest	NEON	TREE_017	45.492	-89.576	4.7	807	5.32	9.5	4.7	15	32.1486	1.288	4.368	0.405	0.294	NA
Forest	NEON	TREE_019	45.494	-89.574	4.7	807	5.32	4.5	5.3	35	33.8328	1.008	3.752	0.513	0.268	NA
Forest	NEON	TREE_019	45.494	-89.574	4.7	807	5.32	14	5.1	9	50.2105	4.704	8.568	4.104	0.549	NA
Forest	NEON	TREE_020	45.492	-89.56	4.7	806	5.222	12	4.6	5	26.7678	1.512	4.648	0.702	0.325	NA
Forest	NEON	TREE_021	45.496	-89.567	4.7	807	5.32	12	4.2	4	12.9106	0.616	2.968	0.189	0.207	NA
Forest	NEON	TREE_024	45.489	-89.549	4.7	805	5.38	4	4.4	41	24.1665	0.784	3.36	0.594	0.233	NA
Forest	NEON	TREE_024	45.489	-89.549	4.7	805	5.38	12	4.2	2	6.97592	0.112	2.464	0.189	0.045	NA
Forest	NEON	TREE_041	45.494	-89.587	4.7	808	3.74	5.5	4.5	53	65.4365	3.584	7.224	1.296	0.496	NA
Forest	NEON	TREE_050	45.49	-89.59	4.7	802	5.537	8.5	4.4	28	59.0141	3.192	6.608	1.404	0.483	NA
Forest	NEON	UKFS_004	39.043	-95.202	12.4	993	4.811	9.5	6	35	379.679	2.688	22.568	2.511	0.119	NA
Forest	NEON	UKFS_006	39.033	-95.198	12.4	995	2.199	10	6.5	32	351.525	2.912	14.728	1.593	0.197	NA
Forest	NEON	UKFS_007	39.037	-95.205	12.5	994	5.303	5	7.3	54	380.99	2.52	10.976	1.188	0.229	NA
Forest	NEON	UKFS_008	39.033	-95.189	12.4	995	NA	8	7	62	363.598	6.72	16.632	1.809	0.404	NA
Forest	NEON	UKFS_011	39.032	-95.188	12.4	996	NA	9.5	7.3	56	422.019	4.2	13.664	2.403	0.307	NA
Forest	NEON	UKFS_012	39.045	-95.198	12.3	995	5.256	7	7.3	55	442.741	2.8	18.48	2.592	0.151	NA
Forest	NEON	UKFS_015	39.053	-95.204	12.4	993	2.509	5.5	7	45	298	2.912	16.8	1.701	0.173	NA
Forest	NEON	UKFS_017	39.047	-95.198	12.3	995	5.256	9	6.4	30	209.596	2.408	5.544	1.188	0.434	NA
Forest	NEON	UKFS_019	39.031	-95.195	12.5	995	5.684	3.5	6.4	53	348.995	5.6	16.072	1.404	0.348	NA
Forest	NEON	UKFS_020	39.041	-95.201	12.4	993	4.811	4	7.4	68	493.619	1.176	15.68	2.295	0.075	NA
Forest	NEON	UKFS_023	39.036	-95.201	12.5	994	NA	8.5	7.1	50	379.31	3.528	16.296	1.296	0.216	NA
Forest	NEON	UNDE_001	46.234	-89.56	3.9	848	5.203	6	4.7	11	37.281	0.784	6.552	0.405	0.119	NA
Forest	NEON	UNDE_001	46.234	-89.56	3.9	848	5.203	12.5	4.6	25	41.151	8.344	11.928	8.802	0.699	NA
Forest	NEON	UNDE_006	46.254	-89.512	3.8	854	5.756	5.5	4.3	27	73.4241	3.92	8.4	1.404	0.466	NA
Forest	NEON	UNDE_006	46.254	-89.512	3.8	854	5.756	14	4.3	11	57.8837	1.792	6.104	0.891	0.293	NA
Forest	NEON	UNDE_013	46.227	-89.537	3.9	846	5.118	4.5	4.9	23	50.9033	3.416	7.336	1.89	0.465	NA
Forest	NEON	UNDE_013	46.227	-89.537	3.9	846	5.118	13.5	5	10	38.3292	3.304	6.664	1.809	0.495	NA
Forest	NEON	UNDE_019	46.258	-89.543	3.9	850	5.138	7	4.6	34	86.6198	4.928	9.912	1.404	0.497	NA
Forest	NEON	UNDE_030	46.234	-89.518	3.9	848	5.185	13	4.6	10	38.3292	0.616	5.432	0.405	0.113	NA
Forest	NEON	UNDE_043	46.234	-89.542	3.9	848	5.22	5	4.6	37	73.9724	4.816	8.792	1.809	0.547	NA
Forest	NEON	UNDE_044	46.231	-89.532	3.9	843	5.118	5	4.2	31	24.6137	1.176	4.032	0.513	0.291	NA
Forest	NEON	UNDE_044	46.231	-89.532	3.9	843	5.118	14	4.2	23	82.5978	13.328	18.2	2.808	0.732	NA
Forest	NEON	WREF_009	45.835	-122.001	7.5	2226	7.154	6	5.7	102	75.8595	7.504	14.84	11.205	0.505	NA
Forest	NEON	WREF_011	45.834	-121.983	7.7	2183	7.238	5.5	5.7	81	64.551	2.912	15.008	5.805	0.194	NA
Forest	NEON	WREF_013	45.835	-122.018	8	2211	6.965	12	5.4	30	94.84	6.328	24.192	9.909	0.261	NA
Forest	NEON	WREF_024	45.849	-121.996	7.9	2184	7.497	13	4.9	31	82.3612	5.096	18.424	8.694	0.276	NA
Forest	NEON	YELL_022	44.938	-110.432	2.7	522	4.5	10	6.3	18	140.511	2.632	9.912	1.107	0.265	NA
Forest	NEON	YELL_029	44.939	-110.641	2.1	549	4.131	2.5	6.5	45	101.486	2.128	5.656	1.188	0.376	NA
Forest	NEON	YELL_029	44.939	-110.641	2.1	549	4.131	9.5	6.4	17	99.9883	1.12	4.592	0.702	0.243	NA
Forest	Wang_et_al_2021	Chenda Research Station, Fujian Province	26.17	117.47	19.83	1521	3.469	0-10	4.05	18.91	NA	NA	9.44	NA	NA	5.63
Forest	Wang_et_al_2021	Chenda Research Station, Fujian Province	26.32	117.6	18.85	1608	5.126	0-10	4.12	21.17	NA	NA	7.5	NA	NA	1.35
Forest	Wang_et_al_2021	Gutianshan Nature Reserve, Zhejiang Province	29.25	118.12	15.64	1788	7.492	0-10	4.4	60.03	NA	NA	9.52	NA	NA	4.77
Forest	Wang_et_al_2021	Enshi Prefecture, Hubei Province	31.81	110.26	8.38	1202	4.206	0-10	4.91	45.23	NA	NA	13.35	NA	NA	12.8
Forest	Wang_et_al_2021	Changbai Montain, Jilin Province	42.41	128.09	3.24	689	4.347	0-10	5.22	57.2	NA	NA	7.22	NA	NA	8.41
Forest	Wang_et_al_2021	Taibai Mountain, Shaanxi Province	34.07	107.69	7.86	730	4.025	0-10	5.39	27.97	NA	NA	7.39	NA	NA	3.15
Forest	Wang_et_al_2021	Nakchu District, Tibet Autonomous Region	31.58	91.86	-1.41	425	0.556	0-10	6.93	36.03	48.8713	NA	11.07	NA	NA	5.63
Forest	Wang_et_al_2021	Rikaze District, Tibet Autonomous Region	28.94	87.44	-2.89	240	1.016	0-10	6.99	28.53	38.3224	NA	11.89	NA	NA	4.64
Forest	Wang_et_al_2021	Yichang City, Hubei Province	30.69	110.72	12.5	1305	7.108	0-10	7.16	14.06	NA	NA	22.08	NA	NA	0.36
Forest	NEON site	ABBY	45.76	-122.33	10	2450	7.638	NA	5.5	128	169.225	7.25	40.45	NA	0.179	1.89
Forest	NEON site	BONA	65.15	-147.5	-3	262	5.007	22-38	5.1	49	NA	13.47	19	NA	0.708	18.591
Forest	NEON site	CLBJ	33.4	-97.57	17.5	925	3.273	0-21	5.6	5	99.14	0.69	1.89	NA	0.365	1.8
Forest	NEON site	GRSM	35.69	-83.5	13.1	1375	6.739	0-21	5.2	19	221.516	3.38	11.34	NA	0.298	11.684
Forest	NEON site	GUAN	17.97	-66.87	23	840	16.162	0-30	7.9	55	659.131	0.44	2.81	NA	0.156	3.4
Forest	NEON site	HARV	42.54	-72.18	7.4	1199	8.38	NA	4.6	96	52.5974	5.42	9.91	NA	0.546	6.104
Forest	NEON site	JERC	31.2	-84.47	19.2	1307	7.251	0-8	5.7	14	NA	0.33	1.71	NA	0.192	3.5
Forest	NEON site	LENO	31.85	-88.16	18.1	1386	5.186	NA	5.8	64	NA	4.39	7.08	NA	0.62	7.656
Forest	NEON site	MLBS	37.38	-80.52	8.8	1227	6.182	11-44	4.3	33	271.653	0.6	0.72	NA	0.833	5.363
Forest	NEON site	ORNL	35.58	-84.17	14.4	1340	6.672	NA	5.9	38	NA	0.96	9.62	NA	0.099	2.868
Forest	NEON site	OSBS	29.69	-81.99	20.9	1302	8.508	0-7	5.6	5	NA	0.16	0.72	NA	0.222	6
Forest	NEON site	RMNP	40.28	-105.55	2.9	730	5.889	0-10	6	192	NA	1.44	5.48	NA	0.262	2.447
Forest	NEON site	SCBI	38.89	-78.14	11.6	1125	5.612	NA	7.4	60	220.613	2.32	48.85	NA	0.047	1.8
Forest	NEON site	SOAP	37.03	-119.26	13.4	900	6.179	NA	6	71	105.346	2.42	8.9	NA	0.271	2.028
Forest	NEON site	TALL	32.95	-87.39	17.2	1382	5.494	0-10	5	24	35.4726	0.44	4.28	NA	0.102	3.125
Forest	NEON site	TEAK	37.01	-119.01	8	1222	6.028	0-19	5.7	57.6	NA	1.94	4.03	NA	0.481	3.038
Forest	NEON site	UKFS	39.04	-95.2	12.7	990	NA	0-13	7.9	70	491.696	4.47	12.1	NA	0.369	4.285
Forest	NEON site	UNDE	46.14	-89.32	4.3	802	5.782	0-8	5.9	40	NA	3.23	7.76	NA	0.416	8.475
Forest	NEON site	WREF	45.82	-121.96	9.2	2225	7.428	9-50	5.32	15	NA	4.47	16.55	NA	0.27	2.8
Forest	Additional sample	calz	34.6	-81.68	16	1250	7.01	NA	6.12	15	88.6522	0.74	3.95	NA	0.187	3.866
Forest	Additional sample	carr	42.04	-93.6	9	880	5.646	0-10	7	26	NA	1.58	4.84	NA	0.326	7.423
Forest	Additional sample	bayo	38.03	-122.72	15	1220	13.207	0-10	6.49	91	NA	1.99	17.17	NA	0.115	2.89
Forest	Additional sample	vanc	49.05	-125.68	9	3300	10.316	NA	4.3	80	NA	15.06	23.65	NA	0.636	13.587
Forest	Additional sample	reac	42.04	-93.66	9	880	5.799	NA	5.8	15	NA	0.84	3.83	NA	0.219	5.866
Forest	Additional sample	samt	38.03	-122.75	15	1220	12.94	NA	6.6	104	NA	2.55	7	NA	0.364	3.096
Forest	Additional sample	marc	47.5	-93.48	3	785	5.09	0-10	5.03	21	NA	1.9	4.4	NA	0.431	5.809
Forest	Additional sample	icac	18.28	-65.79	22	4500	15.459	0-10	4.08	25	NA	4.77	15.81	NA	0.301	9.2
Forest	Additional sample	elve	18.32	-65.82	23	4200	5.31	0-10	4.71	34	NA	5.64	50.81	NA	0.111	4.529
Forest	Additional sample	redb	40.81	-111.77	8	900	3.755	NA	7.39	78	NA	3.03	11.27	NA	0.268	2.166
Forest	Coward et al. 2018	Luquillo Critical Zone Observatory, Puerto Rico	18.32	-65.75	23	3800	16.706	0-20	4.71	63.2	NA	9	45.1	NA	0.199	6.803
Forest	Coward et al. 2018	Luquillo Critical Zone Observatory, Puerto Rico	18.32	-65.75	23	3800	16.706	0-20	5.23	39	NA	4	9.5	NA	0.421	4.615
Forest	Wilson et al. 2013	Northumberland, UK	55.1	-2.3	7.6	950	6.901	0-10	4.1	139.211	NA	6.24	13	NA	0.48	38.2
Forest	Wilson et al. 2013	Northumberland, UK	55.1	-2.3	7.6	950	6.901	0-10	3.9	139.211	NA	2.76	12	NA	0.23	32.059
Forest	Wilson et al. 2013	Northumberland, UK	55.1	-2.3	7.6	950	6.901	0-10	5.4	49.303	NA	1.43	13	NA	0.11	9.573
Forest	Wilson et al. 2013	Northumberland, UK	55.1	-2.3	7.6	950	6.901	NA	4.5	38.283	NA	1.87	17	NA	0.11	NA
Forest	Wilson et al. 2013	Northumberland, UK	55.1	-2.3	7.6	950	6.901	NA	4.3	53.364	NA	2.3	10	NA	0.23	41.413
Forest	Wilson et al. 2013	Northumberland, UK	55.1	-2.3	7.6	950	6.901	NA	5.3	39.443	NA	1.17	13	NA	0.09	44.038
Forest	Zhao et al. 2016	Gainesville, USA	29.74	-82.22	21.7	1228	13	0-20	4.7	12	NA	NA	0.08	NA	NA	7.5
Forest	Zhao et al. 2016	Oak Ridge, USA	35.97	-84.28	14.5	1350	5.788	0-20	4.6	23.1	NA	NA	1.6	NA	NA	3.463
Forest	Zhao et al. 2016	Ashland, USA	38.73	-92.2	13.9	1023	6.68	0-20	6.3	35.5	NA	NA	4.87	NA	NA	5.57
Forest	Zhao et al. 2016	Little Valley (post-fire), USA	39.12	-119.93	5	551	5.327	0-20	5.7	13.6	NA	NA	2.11	NA	NA	11.02
Forest	Zhao et al. 2016	Little Valley, USA	39.12	-119.93	5	550	5.327	0-20	5.4	10.7	NA	NA	0.99	NA	NA	11.96
Forest	Zhao et al. 2016	Marysville, USA	39.25	-121.28	16.9	775	4.266	0-20	5.6	30.1	NA	NA	19.31	NA	NA	13.04
Forest	Zhao et al. 2016	Truckee (post-fire), USA	39.37	-120.1	6	569	5.271	0-20	5.1	27.6	NA	NA	1.85	NA	NA	19.99
Forest	Zhao et al. 2016	Truckee, USA	39.37	-120.1	5.9	568	5.271	0-20	5.2	54	NA	NA	2.28	NA	NA	12.62
Forest	Zhao et al. 2016	Niwot Ridge, USA	40.03	-105.55	1.3	800	6.451	0-20	4.9	28.3	NA	NA	1.27	NA	NA	12.06
Forest	Zhao et al. 2016	Hart, USA	43.67	-86.15	7.6	812	6.637	0-20	4.7	30	NA	NA	2.69	NA	NA	36.67
Forest	Zhao et al. 2016	Bartlett, USA	44	-71.29	4.5	1300	7.684	0-20	4.3	28.3	NA	NA	4.13	NA	NA	12.07
Forest	Zhao et al. 2016	Howland, USA	45.2	-68.74	6.7	1040	6.995	0-20	4.4	33.4	NA	NA	5.24	NA	NA	NA
Forest	Zhao et al. 2016	Thompson I, USA	47.38	-121.93	9.8	1141	7.27	0-20	5.8	43	NA	NA	6.2	NA	NA	18.16
Forest	Zhao et al. 2016	Thompson II, USA	47.38	-121.93	9.8	1140	7.27	0-20	4.5	60.5	NA	NA	6.87	NA	NA	7.41
Forest	Zong et al. 2021	Dadugang, Yunnan Province	22.5	100.7	18	1450	14.004	0-10	4.39	34.2	NA	3.56	16.7	NA	0.213	21.783
Forest	Chen_et_al_2022	Dinghushan National Nature Reserve	23	112	21	1927	6.688	0-10	3.95	29.8	NA	3.45	13.38	NA	0.257	20.134
Forest	Chen_et_al_2022	Dinghushan National Nature Reserve	23	112	21	1927	6.688	10-20	4.04	20.4	NA	3.94	14.54	NA	0.27	21.078
Abbreviations: NPP, net primary production; MAT, mean annual temperature; MAP, mean annual precipitation; SOC, soil organic carbon; Feo and Alo, oxalate-extractable iron and aluminum; Fed, dithionite-extractable iron; bound OC, organic carbon bound to reactive metal oxides extracted by the citrate-bicarbonate-dithionite method.

## Sheet: References
Zhao, Y.P., Xiang, W., Ma, M., Zhang, X.Z., Xie, S.Y. & Yan, S. The role of laccase in stabilization of soil organic matter by iron in various plant-dominated peatlands: degradation or sequestration? Plant Soil 443, 575-590 (2019).
Patzner, M.S., Mueller, C.W., Malusova, M. et al. Iron mineral dissolution releases iron and associated organic carbon during permafrost thaw. Nat. Commun. 11, 6329 (2020).
Wen, Y., Zang, H., Ma, Q., Evans, C. D., Chadwick, D. R., & Jones, D. L. Is the ‘enzyme latch’ or ‘iron gate’ the key to protecting soil organic carbonin peatlands? Geoderma 349, 107-113 (2019).
Huang, X., Liu, X., Liu, J., & Chen, H. Iron-bound organic carbon and their determinants in peatlands of China. Geoderma 391, 114974 (2021).
Wang, Y., Wang, H., He, J. S., & Feng, X. Iron-mediated soil carbon response to water-table decline in an alpine wetland. Nat. Commun. 8, 1-9 (2017).
Bai, J., Luo, M, Yang, Y., Xiao, S., Zhai, Z. & Huang, J. Iron-bound carbon increases along a freshwater-oligohalinegradient in a subtropical tidal wetland. Soil Biol. Biochem.154, 108128 (2021).
Duan, X., Yu X., Li, Z., Wang, Q., Liu, Z. & Zou, Y. 2020. Iron-bound organic carbon is conserved in the rhizospheresoil of freshwater wetlands. Soil Biol. Biochem. 149, 107949 (2020).
Liu, F., Qin, S., Fang, K. et al. Divergent changes in particulate and mineral-associated organic carbon upon permafrost thaw. Nat. Commun. 13, 5073 (2022).
Joss, H., Patzner, M. S., Maisch, M., Mueller, C. W., Kappler, A., & Bryce, C. Cryoturbation impacts iron-organic carbon associations along a permafrost soil chronosequence in northern Alaska. Geoderma 413, 115738 (2022).
Monhonval, A., Strauss, J., Thomas, M., Hirst, C., Titeux, H., Louis, J., et al. Thermokarst processes increase the supply of stabilizing surfaces and elements (Fe, Mn, Al, and Ca) for mineral–organic carbon interactions. Permafrost and Periglacial Processes 33, 452-469 (2022).
Kawahigashi, M., Kaiser, K., Rodionov, A. & Guggenberger, G. Sorp-tion of dissolved organic matter by mineral soils of the Siberianforest tundra. Glob. Change Biol. 12, 1868-1877 (2006).
Gentsch, N., Mikutta, R., Shibistova, O., Wild, B., Schnecker, J. et al. Propertiesand bioavailability of particulate and mineral-associated organic matter in Arctic permafrost soils, Lower Kolyma Region, Russia. Eur. J. Soil Sci. 66, 722-734 (2015).
Wang, S. M., Jia, Y. F., Liu, T., Wang, Y. Y., Liu, Z. G., & Feng, X. J. Delineating the role of calcium in the large-scale distribution of metal-bound organic carbon in soils. Geophys. Res. Lett. 48, e2021GL092391 (2021).
Zhu, E., Liu, T., Zhou, L., Wang, S., Wang, X., Zhang, Z., Wang, Z., Bai, Y., & Feng, X. (2020). Leaching of organic carbon from grassland soils under anaerobiosis. Soil Biol. Biochem.141, 107684 (2020).
Chen, C.R., Condron, L.M., Davis, M.R. & Sherlock, R.R. Effects of plant species on microbial biomass phosphorus andphosphatase activity in a range of grassland soils. Biol. Fertil. Soils 40, 313-322 (2004).
Baumann, K., Eckhardt, K.U., Schoening, I., Schrumpf, M. & Leinweber, P. Clayfraction properties and grassland management imprint on soil organicmatter composition and stability at molecular level. Soil Use Manage.38, 1578-1596 (2022)
Cade-Menun, B.J., Doody, D.G., Liu, C.W. & Watson, C.J. Long-term changes in grassland soil phosphorus with fertilizerapplication and withdrawal. J Environ. Qual. 46, 537-545 (217).
Ye, C., Chen, D., Hall, S. J., Pan, S., Yan, X., Bai, T., et al. Reconciling multiple impacts of nitrogen enrichment on soil carbon: plant, microbial and geochemical controls. Ecology Letters 21, 1162-1173 (2018).
Fang, K., Qin, S., Chen, L., Zhang, Q. & Yang, Y. Al/Fe mineral controlson soil organic carbon stock across Tibetan alpine grasslands. J. Geophys. Res. Biogeosci. 124, 247-259 (2019).
Coward, E. K., Thompson, A., & Plante, A. F. Contrasting Fe speciation in two humid forest soils: Insight into organomineral associations in redox-active environments. Geochim. Cosmochim. Acta 238, 68-84 (2018).
Wilson, C. A., Cloy, J. M., Graham, M. C., & Hamlet, L. E. A microanalytical study of iron, aluminium and organic matter relationships in soils with contrasting hydrological regimes. Geoderma 202-203, 71-81 (2013).
Zhao, Q., Poulson, S. R., Obrist, D., Sumaila, S., Dynes, J. J., McBeth, J. M., & Yang, Y. Iron-bound organic carbon in forest soils: Quantification and characterization. Biogeosciences 13, 4777-4788 (2016).
Hall, S. J. &Thompson, A. NEON distributed initial soil characterization dataset (DP1.10047.001) modified for statistical analysis of organic carbon and extractable metals in Hall and Thompson ver 1. Environmental Data Initiative (2021).
