# Supplementary material for: Sphagnum increases soil’s sequestration capacity of mineral-associated organic carbon via activating metal oxides
Source: Nat Commun. 2023 Aug 19;14:5052. doi: 10.1038/s41467-023-40863-0 (PMC10439956; doi:10.1038/s41467-023-40863-0)
Supplement: Supplementary file 5 — Supplementary Data2 [file 41467_2023_40863_MOESM5_ESM.xlsx]

## Sheet: Rawdata
Wetland type	Site_ID	Moisture content (%)	pH	SOC (%)	SOCNaCl (%)a	Phenol (μg g-1)	Clay (%)	Silt (%)	Fe(II)HCl (mg g-1)	Feo (mg g-1)	Fed (mg g-1)	Alo (mg g-1)	Ald (mg g-1)	Cas (mg g-1)	Total Fe (mg g-1)	Total Al (mg g-1)	BoundOC (%)	MAOC (mg g-1)
Sphagnum-dominated wetland	Dajiuhu1	79.216	4.83	30.39	29.831	87.0381	4.137	68.786	NA	8.214	8.505	3.648	3.659	0.269	16.524	26.112	21.07	62.726
Sphagnum-dominated wetland	Dajiuhu1	84.71	4.93	30.767	30.269	79.4738	5.813	57.06	NA	6.057	6.599	4.196	4.151	0.341	12.561	24.026	20.275	68.942
Sphagnum-dominated wetland	Dajiuhu1	78.156	5.02	24.498	23.82	76.7536	3.675	70.86	NA	7.731	8.265	3.678	3.624	0.506	14.959	20.586	18.245	55.633
Sphagnum-dominated wetland	Dajiuhu1	78.443	4.99	25.82	25.359	82.4983	5.09	66.001	NA	5.677	5.701	2.936	3.049	0.424	13.265	27.929	16.692	43.596
Sphagnum-dominated wetland	Nangniangshan	84.277	4.41	33.028	32.546	63.2248	9.17	80.37	NA	6.426	6.396	6.888	7.219	0.267	13.593	42.387	18.885	59.103
Sphagnum-dominated wetland	Nangniangshan	76.231	4.67	35.017	35.031	51.4449	13.314	78.183	NA	3.466	3.508	7.38	7.248	0.623	10.306	39.92	15.866	62.076
Sphagnum-dominated wetland	Nangniangshan	78.74	4.65	29.841	29.376	68.3282	10.615	73.582	NA	2.456	2.598	8.003	7.841	0.415	7.84	70.317	17.057	44.043
Sphagnum-dominated wetland	Nangniangshan	81.15	4.38	22.933	22.494	58.1479	16.685	74.602	NA	2.25	2.31	11.24	10.322	0.336	7.23	77.081	18.3	47.943
Sphagnum-dominated wetland	Nayong	83.559	4.59	28.068	27.371	110.835	15.198	63.833	NA	12.777	11.468	6.098	5.452	0.559	23.836	41.37	24.658	64.933
Sphagnum-dominated wetland	Nayong	77.466	4.76	20.311	19.791	104.609	19.954	66.262	NA	13.114	13.72	5.539	5.248	0.469	27.293	60.312	20.185	35.108
Sphagnum-dominated wetland	Nayong	81.976	4.76	23.298	22.709	82.3364	14.407	68.549	NA	15.152	14.824	5.609	5.639	0.482	30.551	49.722	21.881	58.152
Sphagnum-dominated wetland	Nayong	82.566	4.75	20.531	19.854	85.1541	23.052	65.903	NA	16.411	16.816	5.868	5.888	0.479	33.238	48.227	23.231	44.123
Sphagnum-dominated wetland	Xundian	80.439	4.97	25.022	24.322	105.233	11.425	69.529	NA	26.11	28.73	9.715	8.806	0.974	58.423	66.25	24.382	62.151
Sphagnum-dominated wetland	Xundian	78.485	4.85	33.062	32.46	114.566	15.737	56.751	NA	22.83	21.93	6.308	5.738	1.411	45.734	40.966	20.379	71.926
Sphagnum-dominated wetland	Xundian	77.566	4.9	29.419	28.673	93.4254	24.349	46.752	NA	23.75	22.17	6.035	6.391	1.225	46.501	44.075	21.099	63.957
Sphagnum-dominated wetland	Xundian	79.983	5.04	28.019	27.335	112.63	19.249	60.042	NA	27.78	30.6	7.462	7.526	1.054	65.744	48.508	20.375	56.333
Sphagnum-dominated wetland	Qizimei	76.848	4.43	30.484	29.732	120.159	4.838	67.958	NA	5.972	5.89	4.606	3.905	0.638	13.737	35.899	16.448	65.694
Sphagnum-dominated wetland	Qizimei	78.385	4.35	27.846	27.217	131.414	4.17	78.957	NA	5.636	5.337	4.172	3.943	0.536	12.786	32.689	14.687	45.975
Sphagnum-dominated wetland	Qizimei	81.485	4.39	27.281	26.387	155.216	3.785	79.053	NA	5.622	5.438	4.748	4.688	0.48	13.195	35.435	20.227	51.463
Sphagnum-dominated wetland	Qizimei	80.076	4.39	28.034	27.038	150.552	4.796	78.8	NA	5.664	6.015	4.66	4.91	0.544	12.36	37.745	20.722	62.911
Sphagnum-dominated wetland	Erxianyan	81.385	4.59	27.114	26.514	103.869	14.017	58.854	NA	30.36	29.224	5.448	4.691	0.824	61.056	30.955	24.071	55.658
Sphagnum-dominated wetland	Erxianyan	77.559	4.66	26.127	25.798	106.398	16.043	58.689	NA	27.608	29.656	4.868	4.236	0.884	57.27	32.666	23.561	60.367
Sphagnum-dominated wetland	Erxianyan	81.949	4.73	32.433	31.967	93.627	13.629	58.219	NA	40.464	41.288	3.34	3.138	0.9	81.69	17.956	24.337	64.614
Sphagnum-dominated wetland	Erxianyan	78.049	4.94	29.504	29.219	93.3192	16.834	58.957	NA	33.62	36.575	4.348	4.008	0.77	72.938	26.687	22.073	63.002
Sphagnum-dominated wetland	Nanshan	78.598	5.21	32.998	32.534	92.1248	3.258	80.486	NA	8.346	9.026	3.66	3.41	1.176	20.551	30.595	18.013	60.7
Sphagnum-dominated wetland	Nanshan	80.668	4.57	29.671	29.149	91.1298	4.326	77.385	NA	9.796	11.521	4.16	4.091	1.321	23.077	35.402	23.823	64.677
Sphagnum-dominated wetland	Nanshan	84.685	4.86	29.669	29.063	79.8365	2.221	80.474	NA	7.653	8.316	3.603	2.919	0.947	18.393	29.388	22.268	75.68
Sphagnum-dominated wetland	Nanshan	75.665	5.37	31.528	31.038	83.7553	5.231	79.536	NA	9.281	9.908	4.678	2.354	1.058	20.267	31.385	17.756	63.811
Sphagnum-dominated wetland	Huaiqunzhen	76.256	5.17	29.196	28.829	82.7868	2.233	72.866	NA	3.842	4.282	5.643	6.488	1.043	8.434	47.526	15.686	48.123
Sphagnum-dominated wetland	Huaiqunzhen	81.213	5.04	31.165	30.696	90.145	4.408	67.293	NA	4.829	5.148	7.071	7.309	1.275	9.474	52.795	16.626	60.405
Sphagnum-dominated wetland	Huaiqunzhen	79.446	4.93	29.566	29.175	81.9033	7.205	70.033	NA	4.997	5.202	6.967	7.042	0.974	12.012	50.038	16.01	52.275
Sphagnum-dominated wetland	Huaiqunzhen	76.556	4.86	26.974	26.618	88.4846	4.677	78.544	NA	5.601	6.127	8.604	7.369	0.775	13.561	53.287	19.276	52.64
Sphagnum-dominated wetland	Wuyiling	77.666	4.74	35.603	35.142	113.465	9.307	90.692	NA	10.136	9.529	7.892	7.104	2.156	16.946	41.265	19.707	81.501
Sphagnum-dominated wetland	Wuyiling	75.763	4.81	32.726	32.036	89.8625	6.184	93.815	NA	6.773	5.746	9.174	8.416	2.011	11.923	43.661	18.559	73.315
Sphagnum-dominated wetland	Wuyiling	81.709	4.79	33.066	32.701	101.073	9.485	90.514	NA	6.394	5.371	8.704	8.292	1.753	11.861	43.698	18.167	59.529
Sphagnum-dominated wetland	Wuyiling	74.704	4.79	29.225	28.817	115.309	7.886	92.113	NA	13.981	14.685	8.497	7.426	2.044	21.146	46.264	23.856	64.135
Sphagnum-dominated wetland	Tanhongling	79.461	4.69	35.175	34.755	132.403	5.344	87.327	NA	14.175	15.492	6.891	6.639	1.919	21.869	41.338	23.913	90.759
Sphagnum-dominated wetland	Tanhongling	81.957	4.94	31.295	30.826	112.726	7.408	86.295	NA	15.932	14.188	7.01	6.023	1.458	21.497	44.79	24.973	70.102
Sphagnum-dominated wetland	Tanhongling	76.605	4.65	32.17	31.759	119.116	7.345	86.327	NA	12.82	12.085	5.935	5.497	1.627	20.699	35.867	19.851	67.528
Sphagnum-dominated wetland	Tanhongling	79.167	4.45	30.091	29.591	129.031	9.269	85.365	NA	11.032	11.859	6.189	6.041	1.658	18.723	46.063	20.049	77.373
Sphagnum-dominated wetland	Aershan	81.641	4.99	32.324	31.514	148.799	7.163	92.836	NA	10.164	10.736	5.319	5.768	6.017	19.566	27.522	22.121	66.248
Sphagnum-dominated wetland	Aershan	77.79	5.13	27.747	27.331	130.028	6.142	93.857	NA	15.273	15.092	8.511	7.413	7.265	28.621	37.561	23.919	67.581
Sphagnum-dominated wetland	Aershan	84.275	5.19	30.475	30.006	108.443	6.145	93.854	NA	8.737	8.871	7.49	6.154	5.558	17.141	26.704	26.217	65.097
Sphagnum-dominated wetland	Aershan	80.241	5.24	25.99	25.563	112.361	6.483	93.516	NA	13.778	14.46	7.116	6.383	4.616	25.233	37.617	21.478	54.711
Sphagnum-dominated wetland	Mangui	81.311	4.96	24.814	24.365	117.515	11.523	80.227	NA	23.589	25.392	5.917	4.74	5.274	46.765	30.109	24.295	66.044
Sphagnum-dominated wetland	Mangui	77.334	5.19	28.993	28.53	105.223	7.809	80.341	NA	29.725	28.645	6.345	7.363	5.595	55.043	33.914	31.198	81.517
Sphagnum-dominated wetland	Mangui	80.437	4.64	30.369	29.68	113.215	10.264	77.621	NA	27.059	30.525	6.382	5.91	4.146	48.962	33.829	28.246	73.836
Sphagnum-dominated wetland	Mangui	79.323	5.1	25.855	25.412	106.873	8.927	80.534	NA	30.143	31.34	4.297	4.612	4.384	52.746	27.961	28.156	77.124
Sphagnum-dominated wetland	Genhe	83.678	4.66	31.186	30.713	115.986	11	81.614	NA	27.115	25.476	5.436	5.125	5.582	40.779	21.69	24.221	89.411
Sphagnum-dominated wetland	Genhe	79.163	5.19	26.506	26.022	92.7848	6.576	76.829	NA	14.597	15.664	4.702	4.129	7.084	28.564	20.615	22.402	65.902
Sphagnum-dominated wetland	Genhe	84.935	5.17	26.729	26.318	99.9901	9.289	76.278	NA	16.861	18.723	4.774	3.39	8.954	26.335	24.637	27.987	73.175
Sphagnum-dominated wetland	Genhe	81.086	5.06	24.537	24.113	100.625	9.233	82.657	NA	22.616	24.222	3.651	2.79	8.648	44.534	18.916	27.759	67.118
Sphagnum-dominated wetland	Mohe	83.577	5.06	18.442	18.047	96.3808	14.046	74.168	NA	21.48	21.587	3.205	2.968	6.946	38.6	27.291	29.793	61.116
Sphagnum-dominated wetland	Mohe	77.179	4.99	31.481	31.011	102.675	12.043	79.173	NA	24.398	26.455	4.598	4.767	7.79	49.005	21.99	30.662	88.381
Sphagnum-dominated wetland	Mohe	75.61	4.92	34.009	33.582	113.286	11.239	74.443	NA	21.769	23.133	4.342	3.897	5.221	42.884	22.531	25.278	86.696
Sphagnum-dominated wetland	Mohe	82.706	5.04	27.174	26.751	109.646	12.527	73.72	NA	26.099	26.246	3.58	3.596	5.452	36.766	23.245	24.356	70.512
Sphagnum-dominated wetland	Panguhe	73.575	4.93	24.749	24.225	122.311	18.942	62.776	NA	10.963	9.59	7.665	4.042	1.372	22.004	32.084	21.721	57.556
Sphagnum-dominated wetland	Panguhe	79.483	5	30.659	30.189	119.215	13.136	76.629	NA	15.169	12.441	7.661	5.034	1.777	26.217	26.29	25.816	77.994
Sphagnum-dominated wetland	Panguhe	81.547	4.97	22.597	22.136	124.533	17.646	80.073	NA	9.84	9.533	8.156	6.072	1.69	21.906	40.429	22.288	68.073
Sphagnum-dominated wetland	Panguhe	74.49	5.02	21.992	21.552	101.315	17.842	74.06	NA	16.511	14.465	8.252	5.316	1.555	36.536	35.943	27.882	59.577
Sphagnum-dominated wetland	Huzhong	77.584	5.15	25.285	24.689	96.398	12.112	76.21	NA	25.828	25.533	7.04	6.352	7.203	48.837	35.804	25.761	62.761
Sphagnum-dominated wetland	Huzhong	80.288	5.02	26.426	25.967	113.286	16.646	71.035	NA	29.248	30.04	6.353	6.027	7.903	56.323	38.626	28.103	71.69
Sphagnum-dominated wetland	Huzhong	81.288	4.7	28.098	27.568	120.145	18.179	67.179	NA	31.744	32.35	5.767	5.95	9.303	49.317	32.007	31.116	92.999
Sphagnum-dominated wetland	Huzhong	79.508	4.91	23.015	22.57	101.1	14.951	75.501	NA	26.802	27.31	6.704	6.743	9.003	50.189	34.635	30.182	71.56
non-Sphagnum wetland	Jinchuan_0%_coverage	74.976	5.2	14.318	13.779	75.7143	14.92	56.409	8.412	11.714	16.924	7.97	10.015	2.56	28.616	48.997	17.742	32.706
non-Sphagnum wetland	Jinchuan_0%_coverage	75.797	5.22	17.027	16.698	73.1502	15.27	53.207	4.975	11.397	17.174	8.378	10.502	2.128	30.737	44.846	15.136	36.9
non-Sphagnum wetland	Jinchuan_0%_coverage	74.248	5.31	15.731	15.378	71.3187	12.203	61.998	6.855	10.836	15.784	7.869	11.796	2.073	30.247	46.969	12.157	34.968
non-Sphagnum wetland	Jinchuan_0%_coverage	75.287	5.15	14.352	13.999	66.9231	10.611	65.354	5.73	10.068	15.772	7.97	12.422	1.827	29.239	50.977	11.535	29.025
non-Sphagnum wetland	Jinchuan_0%_coverage	71.405	5.26	17.068	16.694	76.0806	17.137	48.262	7.259	13.516	18.592	6.573	7.738	2.29	30.331	32.137	15.656	40.954
non-Sphagnum wetland	Jinchuan_0%_coverage	72.831	5.16	18.617	18.313	75.7143	17.147	49.035	6.613	11.167	17.169	9.307	11.198	2.839	27.167	42.982	21.375	36.732
Sphagnum-influenced wetland along gradient	Jinchuan_25%_coverage	69.4	4.94	18.978	18.629	70.5861	16.545	48.957	8.17	16.778	18.95	10.927	14.736	2.487	27.244	53.984	28.739	37.745
Sphagnum-influenced wetland along gradient	Jinchuan_25%_coverage	75.762	4.92	22.083	21.726	75.348	17.897	46.279	6.65	12.165	16.656	9.321	12.602	3.036	27.615	44.057	22.598	44.217
Sphagnum-influenced wetland along gradient	Jinchuan_25%_coverage	76.941	4.97	22.05	21.671	84.8718	16.333	53.472	8.692	15.58	17.472	9.52	12.024	2.828	30.961	43.893	25.122	58.868
Sphagnum-influenced wetland along gradient	Jinchuan_25%_coverage	77.903	4.98	20.623	20.275	79.7436	15.964	46.858	6.497	13.831	18.223	7.728	12.036	1.874	29.505	47.535	15.696	52.846
Sphagnum-influenced wetland along gradient	Jinchuan_25%_coverage	76.997	4.95	21.019	20.625	81.9414	16.064	58.45	7.584	16.989	18.998	10.185	11.702	2.648	31.934	44.804	30.923	50.764
Sphagnum-influenced wetland along gradient	Jinchuan_25%_coverage	72.614	4.98	23.246	22.928	70.5861	14.307	59.893	6.107	10.884	14.884	8.594	11.097	2.246	28.525	46.027	18.507	51.475
Sphagnum-dominated wetland	Jinchuan_75%_coverage	76.865	4.86	34.761	34.334	84.8718	17.981	43.78	9.469	14.314	15.566	8.25	9.735	2.422	24.546	37.922	30.9	80.571
Sphagnum-dominated wetland	Jinchuan_75%_coverage	72.34	4.87	32.108	31.618	91.4652	16.449	44.529	9.762	17.034	18.915	8.871	11.275	2.223	25.76	38.77	25.947	76.144
Sphagnum-dominated wetland	Jinchuan_75%_coverage	81.898	4.83	36.193	35.68	101.355	19.653	49.81	10.785	14.953	16.628	11.759	15.338	3.328	20.214	55.436	37.463	107.059
Sphagnum-dominated wetland	Jinchuan_75%_coverage	73.294	4.85	33.68	33.382	105.385	16.883	50.596	8.753	15.273	17.206	8.922	12.602	2.581	19.323	40.545	28.826	104.513
Sphagnum-dominated wetland	Jinchuan_75%_coverage	78.312	4.73	31.996	31.596	92.9304	11.842	63.78	10.437	16.396	18.087	8.589	10.011	2.252	27.949	35.881	27.979	88.663
Sphagnum-dominated wetland	Jinchuan_75%_coverage	78.468	4.82	30.197	29.897	84.8718	12.608	58.554	9.162	18.126	20.015	10.141	12.074	2.819	28.094	38.556	32.371	90.896
Sphagnum-dominated wetland	Jinchuan_100%_coverage	75.991	4.83	34.8	34.448	92.9304	18.612	56.858	11.899	14.425	15.531	9.926	12.214	2.43	20.545	43.09	30.856	107.296
Sphagnum-dominated wetland	Jinchuan_100%_coverage	84.932	4.81	33.757	33.262	91.0989	17.638	53.415	9.082	13.744	15.435	10.299	14.132	2.02	19.241	44.433	27.66	108.66
Sphagnum-dominated wetland	Jinchuan_100%_coverage	81.763	4.75	38.713	38.259	105.751	20.886	46.788	9.828	17.786	19.374	9.595	10.49	3.325	23.039	36.754	37.09	116.32
Sphagnum-dominated wetland	Jinchuan_100%_coverage	72.562	4.81	39.925	39.477	100.256	23.816	50.294	8.222	16.894	18.745	9.407	11.437	2.835	21.956	35.207	32.242	115.059
Sphagnum-dominated wetland	Jinchuan_100%_coverage	80.584	4.76	37.523	36.919	110.513	14.174	60.177	10.163	17.57	19.159	7.573	9.184	2.993	23.273	35.935	32.892	111.561
Sphagnum-dominated wetland	Jinchuan_100%_coverage	75.807	4.75	34.041	33.604	100.256	16.149	57.783	9.955	14.457	16.449	9.019	10.21	2.907	22.253	36.789	32.674	88.534
non-Sphagnum wetland	Hani_0%_coverage	76.914	5.36	15.558	15.219	58.7901	13.458	64.544	6.443	12.134	16.286	7.819	10.387	2.173	26.075	41.002	19.8	22.945
non-Sphagnum wetland	Hani_0%_coverage	75.046	5.3	16.677	16.319	61.6981	12.665	65.513	4.449	10.099	15.23	7.732	11.001	2.371	23.654	45.326	17.442	24.617
non-Sphagnum wetland	Hani_0%_coverage	74.76	5.24	17.759	17.203	66.8921	17.74	52.956	6.103	14.797	20.47	8.083	10.25	2.564	36.921	42.575	17.948	25.554
non-Sphagnum wetland	Hani_0%_coverage	80.627	5.23	18.01	17.635	79.7615	19.432	54.715	7.681	14.9	19.994	6.523	9.422	2.129	35.906	42.561	15.205	29.303
non-Sphagnum wetland	Hani_0%_coverage	78.743	5.37	15.428	15.083	76.6997	19.252	55.94	7.379	13.25	19.888	6.357	10.668	1.868	36.794	41.542	12.974	21.141
non-Sphagnum wetland	Hani_0%_coverage	78.439	5.31	19.716	19.417	69.0242	20.952	59.958	6.824	10.836	17.75	9.136	10.077	1.81	32.248	48.262	13.042	31.859
Sphagnum-influenced wetland along gradient	Hani_25%_coverage	79.208	5.17	20.739	20.323	66.4473	19.024	54.883	7.488	16.936	20.46	7.838	9.331	2.361	32.415	46.269	19.632	38.15
Sphagnum-influenced wetland along gradient	Hani_25%_coverage	70.98	5.2	22.749	22.015	64.6849	20.655	59.933	4.399	15.379	19.058	8.037	9.746	2.256	29.645	40.05	18.725	33.854
Sphagnum-influenced wetland along gradient	Hani_25%_coverage	75.78	5.14	19.467	19.116	78.4836	16.593	49.111	6.184	16.092	19.9	7.106	9.218	1.933	31.289	44.129	23.492	37.123
Sphagnum-influenced wetland along gradient	Hani_25%_coverage	77.742	5.11	22.331	21.873	70.6667	19.143	53.245	5.379	15.78	16.579	9.05	11.491	1.931	26.46	44.269	18.91	41.153
Sphagnum-influenced wetland along gradient	Hani_25%_coverage	76.907	5.16	22.393	21.96	71.4826	13.416	63.334	5.144	17.258	21.276	8.236	11.69	2.709	30.841	45.219	24.429	45.245
Sphagnum-influenced wetland along gradient	Hani_25%_coverage	77.365	5.09	20.448	19.995	62.0702	16.024	65.592	6.735	13.548	15.016	5.838	8.71	1.771	27.342	32.207	11.982	39.424
Sphagnum-dominated wetland	Hani_75%_coverage	77.093	5.03	30.877	30.369	84.1136	20.205	54.433	10.441	17.608	19.274	7.439	9.166	2.6	33.756	31.41	30.601	77.114
Sphagnum-dominated wetland	Hani_75%_coverage	81.739	5.05	33.852	33.533	80.7546	21.297	57.845	8.223	17.182	19.303	7.404	9.822	2.684	29.163	33.115	31.363	74.689
Sphagnum-dominated wetland	Hani_75%_coverage	82.133	5.06	29.079	28.582	95.1026	18.105	67.856	8.035	18.674	21.122	6.464	8.532	3.342	36.087	31.386	27.431	76.141
Sphagnum-dominated wetland	Hani_75%_coverage	75.257	5.1	33.254	32.869	92.381	17.646	66.586	9.63	16.202	18.885	7.12	8.39	2.695	31.827	33.596	28.555	75.472
Sphagnum-dominated wetland	Hani_75%_coverage	78.386	5.09	34.505	33.792	84.0586	23.627	49.265	8.962	18.765	21.63	7.453	10.661	2.936	30.858	33.7	34.982	79.064
Sphagnum-dominated wetland	Hani_75%_coverage	81.853	5.07	26.942	26.313	84.6667	24.142	53.107	7.069	17.008	20.016	8.29	10.945	2.885	28.97	37.167	25.022	61.667
Sphagnum-dominated wetland	Hani_100%_coverage	87.033	5.09	36.708	36.292	91.4396	21.578	54.375	8.148	18.013	19.992	7.339	10.357	2.001	29.218	35.114	26.112	97.521
Sphagnum-dominated wetland	Hani_100%_coverage	83.641	5.08	33.076	32.683	80.7546	21.51	52.923	6.806	16.312	18.39	8.368	10.073	2.378	25.932	37.132	24.157	92.817
Sphagnum-dominated wetland	Hani_100%_coverage	80.388	4.85	33.24	32.782	95.1026	17.097	65.167	10.282	17.181	18.624	7.974	9.388	3.003	25.008	36.91	31.037	80.907
Sphagnum-dominated wetland	Hani_100%_coverage	78.687	4.94	30.588	30.13	85.0549	18.215	65.579	9.924	15.98	17.491	8.138	12.718	3.01	22.096	41.918	30.609	78.111
Sphagnum-dominated wetland	Hani_100%_coverage	76.464	4.97	31.013	30.545	84.0586	16.138	57.331	8.332	15.079	15.926	9.59	11.986	3.177	21.218	39.105	33.28	83.35
Sphagnum-dominated wetland	Hani_100%_coverage	86.665	5.02	28.782	28.438	84.6667	17.334	62.858	7.461	15.394	16.5	9.814	13.355	2.871	21.103	43.171	30.502	62.692
non-Sphagnum wetland	Dajiuhu_0%_coverage	76.634	5.25	23.68	23.375	58.6973	4.575	51.884	4.746	2.111	2.861	5.629	8.865	0.282	6.991	40.05	10.922	27.47
non-Sphagnum wetland	Dajiuhu_0%_coverage	74.058	5.12	24.611	24.408	50.444	4.815	47.028	3.322	1.894	2.075	5.338	8.607	0.301	5.093	38.153	11.648	31.91
non-Sphagnum wetland	Dajiuhu_0%_coverage	75.394	5.12	19.413	19.164	45.1499	4.51	49.137	3.665	2.031	2.528	5.163	9.062	0.254	5.792	34.457	12.517	24.007
non-Sphagnum wetland	Dajiuhu_0%_coverage	79.625	5.15	18.593	18.39	54.0711	5.436	53.076	2.878	1.409	2.069	5.682	8.851	0.253	4.694	41.049	15.608	22.305
non-Sphagnum wetland	Dajiuhu_0%_coverage	75.04	5.23	18.665	18.171	59.5501	3.319	63.378	4.581	3.375	4.106	5.786	9.349	0.397	10.387	39.351	13.732	24.642
non-Sphagnum wetland	Dajiuhu_0%_coverage	76.05	5.11	20.59	20.321	47.5885	1.79	63.062	3.933	2.553	3.1	3.164	5.976	0.344	6.591	26.167	11.998	23.465
non-Sphagnum wetland	Dajiuhu_0%_coverage	78.33	5.29	18.956	18.684	65.5121	3.178	52.903	6.58	9.008	11.658	2.908	5.046	0.448	22.971	24.769	13.578	22.522
non-Sphagnum wetland	Dajiuhu_0%_coverage	72.807	5.32	20.207	19.978	54.8341	3.11	51.209	2.676	1.89	2.595	3.935	6.541	0.358	5.593	27.765	9.623	24.13
Sphagnum-influenced wetland along gradient	Dajiuhu_25%_coverage	77.217	4.99	26.541	26.327	79.6056	4.543	53.074	5.104	6.019	7.138	6.098	8.987	0.239	16.279	44.844	15.077	30.522
Sphagnum-influenced wetland along gradient	Dajiuhu_25%_coverage	79.216	4.93	30.497	30.301	68.9374	4.328	60.875	3.896	1.836	2.326	4.569	7.853	0.278	5.692	37.054	15.738	37.323
Sphagnum-influenced wetland along gradient	Dajiuhu_25%_coverage	78.621	4.99	22.442	22.245	61.3678	4.35	61.457	2.839	6.198	7.386	4.975	9.663	0.419	14.881	45.244	13.226	28.825
Sphagnum-influenced wetland along gradient	Dajiuhu_25%_coverage	78.71	5.01	26.192	25.972	70.6438	4.361	55.658	5.502	2.498	3.218	4.057	7.92	0.474	7.191	40.05	11.886	23.372
Sphagnum-influenced wetland along gradient	Dajiuhu_25%_coverage	79.91	4.96	16.926	16.453	77.2905	2.8	54.605	5.809	5.73	6.27	2.787	4.719	0.52	14.082	20.674	12.848	21.154
Sphagnum-influenced wetland along gradient	Dajiuhu_25%_coverage	78.156	4.97	18.409	18.184	84.077	3.346	57.765	3.131	1.738	1.861	4.571	8.178	0.349	4.893	37.254	11.41	20.846
Sphagnum-dominated wetland	Dajiuhu_75%_coverage	80.885	4.82	23.167	22.816	79.3667	4.534	52.22	6.368	4.127	4.909	5.177	7.557	0.304	8.442	33.854	18.742	31.54
Sphagnum-dominated wetland	Dajiuhu_75%_coverage	80.805	4.79	28.278	28.004	70.4602	3.725	52.439	4.343	1.985	2.192	7.919	10.684	0.165	4.812	49.389	18.437	36.222
Sphagnum-dominated wetland	Dajiuhu_75%_coverage	84.351	4.84	24.395	24.076	74.683	2.784	62.27	6.685	4.933	6.176	6.301	8.384	0.438	12.072	34.192	16.011	30.067
Sphagnum-dominated wetland	Dajiuhu_75%_coverage	82.986	4.87	30.081	29.82	75.4228	3.238	63.41	4.154	1.957	2.22	6.081	7.545	0.319	4.981	33.686	14.08	36.061
Sphagnum-dominated wetland	Dajiuhu_75%_coverage	80.351	4.82	29.873	29.549	87.5907	4.367	57.678	5.647	4.684	5.457	5.507	8.527	0.307	11.228	34.53	16.071	47.375
Sphagnum-dominated wetland	Dajiuhu_75%_coverage	81.074	4.86	35.589	35.337	68.8288	4.293	55.275	5.485	1.778	2.058	5.87	7.918	0.199	3.799	28.704	17.696	40.588
Sphagnum-dominated wetland	Dajiuhu_100%_coverage	85.612	4.81	30.355	29.984	93.0398	4.435	52.793	7.672	6.4	7.412	5.361	7.63	0.451	13.17	29.042	19.626	49.11
Sphagnum-dominated wetland	Dajiuhu_100%_coverage	80.039	4.72	33.296	33.037	86.3104	2.377	64.727	5.91	4.515	4.923	4.39	6.594	0.433	8.611	28.113	15.333	46.236
Sphagnum-dominated wetland	Dajiuhu_100%_coverage	79.898	4.8	25.195	24.817	85.4892	4.779	52.452	6.339	4.719	5.795	5.398	8.435	0.372	11.397	35.29	16.258	35.73
Sphagnum-dominated wetland	Dajiuhu_100%_coverage	79.19	4.76	30.097	29.793	80.2427	5.654	53.952	3.403	2.184	2.495	5.09	7.447	0.367	4.643	26.678	16.906	40.258
Sphagnum-dominated wetland	Dajiuhu_100%_coverage	84.443	4.74	30.093	29.731	92.5222	4.778	51.329	8.618	8.385	9.813	4.988	7.806	0.269	15.618	29.971	19.795	49.751
Sphagnum-dominated wetland	Dajiuhu_100%_coverage	81.711	4.68	32.045	31.793	69.0283	2.972	64.333	6.1	1.786	2.103	4.395	6.847	0.241	4.221	27.438	16.583	42.487
Sphagnum-dominated wetland	Dajiuhu_100%_coverage	81.175	4.74	32.619	32.196	86.2674	1.639	69.88	6.621	5.156	5.518	7.542	11.046	0.506	10.299	41.031	20.71	56.34
Sphagnum-dominated wetland	Dajiuhu_100%_coverage	82.757	4.75	36.141	35.799	72.0359	4.31	54.235	4.683	5.266	5.549	4.086	6.332	0.424	9.118	25.074	18.909	47.488
non-Sphagnum wetland	Dushan_0_years	70.035	6.69	4.895	4.734	22.2323	22.767	58.318	3.039	1.582	2.585	3.312	4.087	0.455	10.582	74.776	8.666	9.249
non-Sphagnum wetland	Dushan_0_years	66.312	6.46	4.934	4.788	24.2383	21.412	58.358	3.247	2.251	3.102	3.127	4.175	0.513	10.623	73.294	9.826	9.712
non-Sphagnum wetland	Dushan_0_years	68.093	6.29	4.54	4.365	22.096	16.439	51.695	3.38	1.102	1.713	1.721	2.386	0.371	7.189	60.05	9.389	6.725
non-Sphagnum wetland	Dushan_0_years	64.562	6.04	5.443	5.288	26.3894	17.621	50.412	2.833	1.201	2.097	1.674	3.057	0.431	8.836	66.378	8.627	14.605
non-Sphagnum wetland	Dushan_0_years	70.459	6.58	4.914	4.732	19.0419	23.667	62.245	2.774	1.794	2.482	2.102	3.138	0.559	9.33	62.646	9.115	10.807
non-Sphagnum wetland	Dushan_0_years	62.348	6.66	4.704	4.527	24.8419	17.894	68.688	2.165	1.665	2.681	2.058	2.921	0.435	9.684	64.606	7.39	7.753
Sphagnum-influenced wetland along gradient	Dushan_2_years	70.777	6.28	5.306	4.956	25.2784	21.176	55.427	3.51	1.724	2.531	2.512	4.207	0.384	9.198	71.349	8.671	10.42
Sphagnum-influenced wetland along gradient	Dushan_2_years	65.781	6.44	4.03	3.847	21.3416	23.724	64.499	2.754	1.195	2.213	2.279	3.432	0.427	8.688	69.611	7.836	8.966
Sphagnum-influenced wetland along gradient	Dushan_2_years	70.259	6.25	5.783	5.604	23.1762	23.662	64.368	3.717	1.496	2.231	2.586	4.321	0.429	9.248	74.796	10.89	9.072
Sphagnum-influenced wetland along gradient	Dushan_2_years	63.603	6.32	4.813	4.631	21.957	20.953	58.717	2.115	1.095	2.087	2.154	4.071	0.719	9.19	75.108	5.03	8.117
Sphagnum-influenced wetland along gradient	Dushan_2_years	72.553	6.09	6.247	5.98	28.3163	17.237	54.72	3.146	1.819	2.845	2.678	3.847	1.003	9.915	75.156	11.043	12.254
Sphagnum-influenced wetland along gradient	Dushan_2_years	67.211	6.18	5.404	5.148	27.4544	16.575	49.582	2.613	1.385	2.364	1.779	3.124	0.473	9.38	73.765	8.518	7.74
Sphagnum-influenced wetland along gradient	Dushan_10_years	74.264	5.49	11.736	11.498	34.6719	19.16	51.558	4.797	1.839	2.094	2.368	3.475	0.417	6.71	53.99	11.092	21.963
Sphagnum-influenced wetland along gradient	Dushan_10_years	73.691	5.53	9.525	9.214	22.8761	21.644	61.073	3.299	1.349	1.868	1.603	2.475	0.453	5.923	49.381	10.479	12.836
Sphagnum-influenced wetland along gradient	Dushan_10_years	73.352	5.85	15.258	14.942	38.5827	17.783	54.496	5.621	2.848	3.384	3.004	3.575	0.629	8.258	53.317	12.056	25.957
Sphagnum-influenced wetland along gradient	Dushan_10_years	68.964	5.81	13.739	13.308	30.3281	20.219	55.907	3.441	2.431	3.031	2.586	3.377	0.827	8.078	52.802	11.974	20.693
Sphagnum-influenced wetland along gradient	Dushan_10_years	75.431	5.72	11.506	11.289	34.4351	16.3	60.201	5.587	2.353	2.878	3.154	4.185	0.607	8.198	56.789	12.51	21.855
Sphagnum-influenced wetland along gradient	Dushan_10_years	69.951	5.82	10.795	10.432	27.4813	17.691	54.291	4.085	2.243	2.857	2.649	3.815	0.392	8.211	56.194	9.988	18.705
Sphagnum-dominated wetland	Dushan_20_years	78.834	4.97	21.177	20.824	39.9832	11.03	56.898	6.759	2.478	2.664	3.552	4.519	0.428	6.583	56.989	14.364	27.667
Sphagnum-dominated wetland	Dushan_20_years	77.474	4.98	18.225	17.84	31.843	12.647	50.252	5.69	1.821	2.195	3.651	4.238	0.367	6.49	58.423	11.693	20.566
Sphagnum-dominated wetland	Dushan_20_years	83.986	4.83	22.11	21.781	36.3118	15.377	54.213	6.117	3.549	3.988	3.719	4.557	0.315	8.084	54.163	16.576	21.524
Sphagnum-dominated wetland	Dushan_20_years	79.834	5.05	17.323	17.093	37.2411	14.825	52.804	4.571	2.125	2.518	3.441	4.532	0.258	7.324	54.977	10.604	22.772
Sphagnum-dominated wetland	Dushan_20_years	79.995	5.03	28.529	28.044	44.9517	16.396	59.813	7.412	3.517	3.838	3.934	6.117	0.356	7.764	61.585	14.5	35.272
Sphagnum-dominated wetland	Dushan_20_years	77.863	5.04	16.603	16.188	32.4448	18.823	64.067	4.115	2.251	2.745	2.79	3.421	0.253	6.59	47.212	14.312	28.551
Sphagnum-dominated wetland	Dushan_pristine	76.355	5.2	23.15	22.867	38.3133	8.481	67.648	5.576	2.53	2.932	3.709	5.228	0.246	7.244	59.595	15.856	33.388
Sphagnum-dominated wetland	Dushan_pristine	75.481	4.94	25.601	25.23	33.6198	8.493	69.602	5.063	2.783	3.332	3.644	4.648	0.337	6.33	60.352	12.127	32.277
Sphagnum-dominated wetland	Dushan_pristine	76.93	4.79	20.131	19.697	42.0029	7.746	56.922	7.068	3.205	3.885	3.878	4.881	0.326	7.784	52.802	12.995	28.455
Sphagnum-dominated wetland	Dushan_pristine	77.685	4.91	18.977	18.669	24.4078	12.133	59.937	5.579	2.453	2.999	3.517	4.444	0.261	6.697	52.012	13.631	29.361
Sphagnum-dominated wetland	Dushan_pristine	77.882	4.63	25.284	24.891	53.0886	13.787	55.354	5.837	3.436	4.096	4.797	6.48	0.214	8.284	63.541	13.83	31.093
Sphagnum-dominated wetland	Dushan_pristine	74.567	4.67	25.766	25.465	33.2251	12.84	61.405	4.537	3.14	3.473	4.563	6.127	0.317	7.524	59.938	15.11	31.468
non-Sphagnum wetland	Nayong	76.921	5.62	7.445	7.154	72.8413	21.003	78.996	NA	11.654	23.19	4.988	4.917	0.729	36.96	72.08	16.21	24.568
non-Sphagnum wetland	Nayong	70.838	5.32	6.357	6.011	59.6224	22.813	77.186	NA	13.667	26.955	4.72	5.229	0.691	38.315	70.507	21.237	18.721
non-Sphagnum wetland	Nayong	79.457	5.17	6.084	5.665	69.1103	25.049	74.95	NA	13.275	25.85	4.78	5.07	0.62	40.79	71.836	23.194	18.078
non-Sphagnum wetland	Nayong	67.812	5.45	7.964	7.626	53.3253	23.385	76.614	NA	13.997	26.68	4.413	5.023	0.751	40.272	66.11	19.632	22.139
non-Sphagnum wetland	Erxianyan	76.889	5.07	14.918	14.728	92.7884	9.207	55.969	NA	24.875	30.925	5.845	4.282	1.07	78.104	74.837	19.165	49.044
non-Sphagnum wetland	Erxianyan	70.104	5.12	19.713	19.458	71.2465	8.633	58.467	NA	25.14	34.9	3.58	3.483	0.97	81.369	69.448	16.394	64.175
non-Sphagnum wetland	Erxianyan	70.995	5.03	15.615	15.218	63.5146	7.252	54.181	NA	23.605	32.015	6.634	7.089	0.77	76.385	75.502	19.847	43.454
non-Sphagnum wetland	Erxianyan	68.076	5.19	17.405	17.152	72.1735	6.638	56.719	NA	21.87	29.99	5.369	5.29	0.77	79.651	70.112	18.546	61.011
non-Sphagnum wetland	Nanshan	70.127	7.41	12.093	11.828	74.8723	6.12	54.959	NA	6.111	6.834	2.964	0.642	1.008	29.773	46.295	12.133	30.154
non-Sphagnum wetland	Nanshan	66.184	7.11	13.102	12.806	54.4462	8.786	65.109	NA	6.985	7.63	3.401	0.716	1.273	30.175	46.077	14.828	42.722
non-Sphagnum wetland	Nanshan	65.234	6.72	8.631	8.364	49.6149	8.672	61.601	NA	6.075	6.521	3.797	0.591	0.97	29.659	50.372	16.138	28.967
non-Sphagnum wetland	Nanshan	78.943	6.9	10.646	10.414	62.2227	7.754	62.651	NA	7.68	8.84	3.486	0.824	1.537	30.277	48.487	16.79	29.738
non-Sphagnum wetland	Huaiqunzhen	71.464	6.14	10.458	10.181	65.3173	3.744	72.527	NA	4.808	5.73	4.904	6.156	0.934	14.867	56.296	14.692	29.598
non-Sphagnum wetland	Huaiqunzhen	67.368	6.37	12.952	12.754	50.7305	5.349	71.26	NA	4.013	6.046	5.497	5.714	0.897	12.616	49.772	13.157	30.44
non-Sphagnum wetland	Huaiqunzhen	64.328	6.46	10.167	9.977	67.1488	4.314	85.559	NA	4.609	5.817	4.097	6.302	0.959	12.522	54.927	11.946	34.442
non-Sphagnum wetland	Huaiqunzhen	67.603	6.33	14.359	13.949	61.9652	3.688	82.201	NA	3.785	4.735	3.786	5.16	0.587	10.313	60.638	11.75	37.99
non-Sphagnum wetland	Tanhongling	76.924	5.81	25.14	24.75	58.923	4.489	87.05	NA	7.207	9.083	7.304	6.751	1.045	27.317	39.697	14.039	72.526
non-Sphagnum wetland	Tanhongling	67.619	6.02	21.819	21.537	63.3278	3.129	85.94	NA	7.116	8.73	7.205	6.571	1.017	27.996	44.337	16.347	59.676
non-Sphagnum wetland	Tanhongling	68.519	5.97	19.804	19.39	57.8248	4.026	88.123	NA	8.855	11.267	5.036	4.536	0.827	28.805	45.592	11.004	43.902
non-Sphagnum wetland	Tanhongling	63.921	5.8	23.611	23.105	60.4788	4.959	90.074	NA	6.794	8.893	6.35	6.228	0.91	24.682	42.105	12.995	68.009
non-Sphagnum wetland	Aershan	65.611	5.84	9.654	9.455	47.4364	7.436	77.94	NA	13.036	22.519	4.458	3.102	2.244	49.962	57.679	15.082	26.31
non-Sphagnum wetland	Aershan	69.961	6.07	11.11	10.892	64.5698	4.569	77.432	NA	11.186	13.465	5.55	3.33	1.823	55.363	62.515	13.903	38.069
non-Sphagnum wetland	Aershan	70.749	5.84	10.745	10.318	56.7286	6.728	76.603	NA	12.522	18.727	4.426	2.962	2.586	46.469	57.917	12.127	32.582
non-Sphagnum wetland	Aershan	69.771	5.98	10.075	9.841	49.7211	9.721	75.004	NA	13.697	20.11	4.834	3.075	1.553	50.918	57.017	15.121	33.006
non-Sphagnum wetland	Genhe	65.469	5.76	20.684	20.354	47.0942	7.094	70.164	NA	11.931	18.22	5.525	7.592	2.818	49.381	54.304	16.889	76.602
non-Sphagnum wetland	Genhe	70.329	6.12	20.502	20.316	54.324	4.323	73.975	NA	12.981	16.975	4.793	6.082	2.33	44.481	48.589	15.013	65.253
non-Sphagnum wetland	Genhe	64.764	5.9	22.169	21.91	66.2606	6.26	66.822	NA	12.099	18.367	5.507	7.587	1.928	48.769	51.464	13.857	60.731
non-Sphagnum wetland	Genhe	66.332	5.74	21.986	21.667	43.4904	3.49	70.633	NA	13.149	17.122	4.775	6.077	2.439	43.869	45.749	15.41	58.115
non-Sphagnum wetland	Panguhe	71.283	5.61	12.217	11.884	60.0742	10.074	70.124	NA	8.999	8.946	6.818	4.047	1.622	32.105	67.619	15.084	31.914
non-Sphagnum wetland	Panguhe	67.413	6.05	18.27	18.01	59.5778	9.577	71.926	NA	9.389	10.6	5.399	2.524	1.716	36.962	55.702	15.379	56.324
non-Sphagnum wetland	Panguhe	63.667	5.66	9.949	9.618	41.9245	11.924	62.477	NA	7.055	9.088	6.437	2.884	1.625	31.678	73.011	12.906	35.291
non-Sphagnum wetland	Panguhe	71.222	5.89	19.162	18.834	67.1207	7.12	76.649	NA	6.867	8.789	6.639	3.583	2.203	32.704	61.065	16.121	55.976
non-Sphagnum wetland	Honghe	68.552	5.64	8.15	7.891	41.6692	11.56	79.154	NA	9.011	9.868	5.959	7.467	2.351	29.717	46.841	18.088	40.311
non-Sphagnum wetland	Honghe	67.086	5.61	8.91	8.682	47.9539	9.904	76.356	NA	8.028	8.641	5.71	6.922	2.186	33.004	48.628	16.787	41.058
non-Sphagnum wetland	Honghe	61.301	5.61	9.82	9.53	48.3247	9.903	76.84	NA	10.725	12.648	6.311	8.065	1.666	31.396	55.998	14.953	56.371
non-Sphagnum wetland	Honghe	64.742	5.57	9.47	9.131	50.1794	14.687	74.696	NA	8.201	9.294	5.735	7.155	2.08	26.657	57.107	15.54	42.626
non-Sphagnum wetland	Naolihe	69.09	5.73	8.04	7.743	42.2848	11.481	77.892	NA	11.253	12.966	5.469	7.042	2.148	42.226	46.41	14.23	40.756
non-Sphagnum wetland	Naolihe	65.215	5.7	6.23	5.982	57.1933	14.406	74.564	NA	10.782	13.535	4.963	6.462	2.222	51.141	49.196	15.314	24.441
non-Sphagnum wetland	Naolihe	68.566	5.79	6.64	6.461	35.4735	11.567	76.184	NA	10.725	12.745	5.712	7.299	2.118	56.409	51.94	17.404	32.949
non-Sphagnum wetland	Naolihe	71.184	5.83	6.14	5.955	37.3412	14.687	74.696	NA	12.696	15.149	5.996	7.837	2.289	44.482	55.039	22.183	19.983
non-Sphagnum wetland	Qixinghe	76.127	5.88	8.261	7.979	79.1622	10.31	68.915	NA	5.38	5.543	4.459	3.741	2.447	23.514	45.471	16.916	34.019
non-Sphagnum wetland	Qixinghe	72.892	5.85	13.85	13.503	83.667	11.531	75.084	NA	8.095	8.754	2.985	2.981	2.982	26.218	43.105	19.783	62.653
non-Sphagnum wetland	Qixinghe	66.527	5.9	11.799	11.509	63.4261	11.302	63.17	NA	4.59	4.861	3.5	3.111	2.47	22.317	44.995	12.221	48.253
non-Sphagnum wetland	Qixinghe	68.982	6.1	13.951	13.592	64.0694	7.763	76.061	NA	5.837	5.92	3.22	3.12	3.537	23.773	40.024	18.587	53.921
non-Sphagnum wetland	Xingkaihu	68.994	5.34	16.173	15.94	81.8495	9.837	71.333	NA	5.528	7.869	5.238	5.005	1.447	18.094	43.258	15.209	50.862
non-Sphagnum wetland	Xingkaihu	66.94	6.25	22.69	22.364	72.4419	7.623	68.768	NA	7.977	10.52	2.681	2.827	2.177	24.276	29.986	17.409	64.994
non-Sphagnum wetland	Xingkaihu	64.512	5.72	8.1	7.813	60.7904	12.546	61.783	NA	4.238	6.391	3.896	3.697	1.43	18.738	50.809	17.503	32.491
non-Sphagnum wetland	Xingkaihu	64.758	5.68	24.373	24.089	63.4179	6.478	77.237	NA	6.649	8.925	4.513	4.853	1.75	18.611	40.104	16.11	73.887
non-Sphagnum wetland	Hongyuan	67.991	5.68	19.162	18.91	54.3372	6.147	76.783	NA	9.447	11.005	3.418	4.762	6.727	31.905	32.586	20.156	72.894
non-Sphagnum wetland	Hongyuan	69.237	5.89	17.306	17.018	49.0372	7.384	75.852	NA	10.215	12.245	2.829	3.959	8.514	40.378	37.07	19.264	63.492
non-Sphagnum wetland	Hongyuan	65.086	5.77	19.511	19.228	50.0608	5.887	79.586	NA	11.956	14.931	3.732	4.975	7.325	41.377	44.787	13.273	66.679
non-Sphagnum wetland	Hongyuan	66.604	5.7	20.089	19.617	52.0092	6.756	77.714	NA	8.352	10.153	3.223	4.044	5.766	33.322	36.012	17.859	70.939
non-Sphagnum wetland	Zoige_1	69.441	6.91	15.92	15.463	91.5198	9.631	77.952	NA	17.728	22.432	1.208	1.435	14.748	54.965	27.077	18.639	70.622
non-Sphagnum wetland	Zoige_1	73.527	6.69	19.008	18.707	96.763	10.994	70.668	NA	14.136	16.16	1.649	1.601	11.365	63.527	34.371	14.129	66.707
non-Sphagnum wetland	Zoige_1	73.184	6.63	18.094	17.777	75.3195	7.104	71.583	NA	16.512	24.336	1.126	1.232	10.255	49.625	27.556	15.454	73.329
non-Sphagnum wetland	Zoige_1	68.098	6.78	16.407	16.126	89.3507	11.054	75.123	NA	17.928	25.952	1.055	1.136	9.501	55.7	25.603	18.22	75.66
non-Sphagnum wetland	Zoige_2	67.045	6.73	21.625	21.274	109.55	7.799	79.633	NA	10.92	14.595	1.584	1.548	5.347	46.448	30.666	18.331	65.395
non-Sphagnum wetland	Zoige_2	62.765	7.01	22.996	22.486	80.486	5.538	78.102	NA	9.8	14.441	1.343	1.444	8.675	36.777	28.1	12.269	74.685
non-Sphagnum wetland	Zoige_2	71.12	6.84	27.496	27.018	118.605	4.871	82.164	NA	9.261	12.908	1.51	1.434	6.772	37.626	23.538	15.091	79.097
non-Sphagnum wetland	Zoige_2	68.684	6.72	21.251	20.818	93.5876	4.011	73.869	NA	10.444	18.683	1.57	1.426	5.025	54.06	28.436	20.684	69.795
non-Sphagnum wetland	Caohai	72.617	6.17	3.388	3.143	49.1822	9.521	77.928	NA	3.913	6.998	1.764	1.672	1.794	18.946	57.018	13.114	14.259
non-Sphagnum wetland	Caohai	68.213	6.46	3.212	3	57.9009	5.809	84.196	NA	4.703	7.731	2.051	1.786	1.975	18.81	56.775	10.997	10.435
non-Sphagnum wetland	Caohai	68.546	6.56	3.397	3.164	58.7494	9.51	81.624	NA	4.404	7.034	1.825	1.648	1.825	18.869	56.887	9.021	20.452
non-Sphagnum wetland	Caohai	65.486	6.19	3.744	3.504	43.9929	13.3	74.885	NA	4.984	7.781	2.168	1.803	2.065	19.572	57.528	14.292	19.578
non-Sphagnum wetland	Eerguna	61.597	7.07	4.44	4.173	40.8479	8.783	70.503	NA	4.677	7.76	2.173	1.381	2.44	20.393	56.999	11.893	30.296
non-Sphagnum wetland	Eerguna	56.754	7.14	4.299	4.039	46.3093	8.915	70.412	NA	5.636	7.646	2.518	1.345	2.233	20.647	57.192	8.32	19.76
non-Sphagnum wetland	Eerguna	54.08	7.11	4.089	3.831	44.9337	9.431	71.209	NA	5.507	8.676	2.514	1.509	2.731	20.584	57.678	13.929	15.738
non-Sphagnum wetland	Eerguna	58.616	7.15	3.797	3.551	48.2601	10.503	74.355	NA	4.531	6.711	2.379	1.258	2.225	20.035	57.501	11.672	15.349
non-Sphagnum wetland	Hetaopingyuan	61.889	8.13	5.678	5.399	65.7626	10.048	61.911	NA	3.485	5.429	0.68	0.456	13.473	21.11	45.745	14.205	31.262
non-Sphagnum wetland	Hetaopingyuan	68.316	8.2	3.914	3.646	60.848	8.525	51.291	NA	3.069	4.854	0.633	0.432	12.638	19.776	45.355	10.649	25.527
non-Sphagnum wetland	Hetaopingyuan	59.948	8.6	2.904	2.666	51.9466	9.664	64.038	NA	2.697	4.813	0.605	0.49	15.169	20.702	45.78	9.105	15.006
non-Sphagnum wetland	Hetaopingyuan	65.577	8.69	2.074	1.934	58.8431	6.693	44.05	NA	1.535	2.579	0.401	0.363	13.016	18.039	43.495	9.38	12.985
non-Sphagnum wetland	Saliuhe	65.356	8.16	6.385	6.091	56.0933	5.196	60.336	NA	3.358	5.971	1.279	1.032	6.708	24.068	50.384	11.627	28.904
non-Sphagnum wetland	Saliuhe	63.455	8.09	6.592	6.325	67.3497	6.492	75.576	NA	4.346	8.301	1.502	1.348	5.859	25.782	53.611	14.074	29.054
non-Sphagnum wetland	Saliuhe	54.602	8.03	5.271	4.983	70.392	8.456	58.678	NA	3.452	6.942	1.457	1.042	7.285	23.999	52.136	10.681	29.206
non-Sphagnum wetland	Saliuhe	69.152	7.98	5.246	4.854	66.39	5.483	64.027	NA	3.308	6.045	1.376	0.943	5.625	24.308	51.527	9.992	26.533
non-Sphagnum wetland	Yeniugou	62.806	8.69	3.125	2.834	38.1733	6.15	55.325	NA	4.602	9.083	0.972	0.792	4.891	24.412	53.012	11.606	13.789
non-Sphagnum wetland	Yeniugou	63.25	8.7	3.666	3.353	50.4825	5.855	52.444	NA	4.714	9.897	0.961	0.884	5.486	24.716	52.997	13.128	20.887
non-Sphagnum wetland	Yeniugou	58.713	8.59	3.151	2.873	37.7285	6.49	49.653	NA	4.078	7.152	0.849	0.634	4.552	23.977	52.248	13.941	19.44
non-Sphagnum wetland	Yeniugou	57.748	8.65	3.174	2.878	46.3532	6.399	51.775	NA	3.88	7.228	0.728	0.624	5.275	22.965	52.318	15.429	18.587
non-Sphagnum wetland	Luanhaizi	69.242	8.06	14.251	13.912	49.7528	10.852	71.225	NA	6.014	9.322	1.58	1.146	8.428	23.823	43.985	15.145	66.641
non-Sphagnum wetland	Luanhaizi	56.969	8.1	14.016	13.733	44.8821	10.153	80.04	NA	5.999	9.348	1.469	1.151	8.793	23.904	43.491	15.336	66.458
non-Sphagnum wetland	Luanhaizi	64.652	7.88	14.989	14.684	61.629	11.37	82.999	NA	6.25	10.9	1.521	1.362	9.878	24.671	43.433	10.362	59.933
non-Sphagnum wetland	Luanhaizi	64.344	8.15	14.085	13.736	55.8886	8.909	68.813	NA	6.022	8.865	1.494	1.235	8.568	23.523	43.426	13.211	67.452
non-Sphagnum wetland	Jiuquan	64.572	7.62	13.843	13.397	74.039	9.507	62.272	NA	6.122	7.573	0.983	0.623	26.91	20.13	33.244	13.067	69.93
non-Sphagnum wetland	Jiuquan	58.671	7.88	12.469	12.107	62.3698	8.316	71.768	NA	5.581	8	0.991	0.68	27.795	20.92	35.344	12.778	63.546
non-Sphagnum wetland	Jiuquan	62.055	7.91	13.119	12.715	78.9828	10.869	69.87	NA	5.951	8.47	1.212	0.878	22.995	22.534	37.316	10.812	64.42
non-Sphagnum wetland	Jiuquan	68.004	7.93	12.751	12.402	58.9297	10.837	67.537	NA	4.781	9.206	1.055	0.838	25.067	22.589	36.313	10.107	66.656
non-Sphagnum wetland	Maduo	46.547	8.16	5.625	5.31	56.2465	11.019	68.215	NA	6.723	8.509	1.507	1.155	8.842	38.136	69.151	13.13	35.746
non-Sphagnum wetland	Maduo	38.725	7.58	4.5	4.176	66.6057	10.372	77.739	NA	6.984	10.02	1.522	1.252	6.094	38.661	71.613	16.097	31.408
non-Sphagnum wetland	Maduo	46.412	7.83	4.286	4.033	57.9403	10.847	76.24	NA	7.245	10.59	1.595	1.445	7.433	39.263	72.735	12.08	29.583
non-Sphagnum wetland	Maduo	37.777	7.37	11.164	10.725	59.3222	10.462	73.193	NA	7.287	8.447	1.431	1.206	7.973	36.631	62.941	17.243	62.411
non-Sphagnum wetland	Dongtinghu	53.101	8.29	3.098	2.797	52.0646	7.044	57.318	NA	5.142	8.441	0.945	0.585	6.001	24.045	52.889	7.355	17.71
non-Sphagnum wetland	Dongtinghu	54.53	8.19	3.708	3.461	47.2818	11.079	69.796	NA	6.297	9.728	1.238	0.715	7.454	25.873	57.25	12.4	24.947
non-Sphagnum wetland	Dongtinghu	51.785	8.34	3.919	3.656	57.8839	8.888	66.621	NA	5.818	8.687	1.261	0.826	5.568	25.206	55.336	9.426	25.519
non-Sphagnum wetland	Dongtinghu	44.22	8.21	3.895	3.68	51.2124	10.025	67.58	NA	6.126	10.55	1.304	0.815	9.873	25.319	56.2	13.453	19.976
non-Sphagnum wetland	Poyanghu	54.92	8.14	4.264	4.033	43.97	7.084	78.634	NA	2.482	5.114	0.612	0.38	13.424	20.353	47.968	10.52	23.303
non-Sphagnum wetland	Poyanghu	56.86	8.3	4.325	4.088	42.9924	6.735	73.361	NA	2.596	4.652	0.545	0.37	12.138	19.854	45.853	9.913	26.224
non-Sphagnum wetland	Poyanghu	39.818	8.23	4.213	3.992	34.4489	8.226	68.46	NA	3.224	5.744	0.665	0.455	13.336	19.382	44.707	7.677	26.349
non-Sphagnum wetland	Poyanghu	42.546	8.13	4.587	4.216	48.7779	6.03	70.742	NA	2.828	5.45	0.751	0.472	15.206	21.641	48.223	9.363	28.17
athe control experiment data (NaCl-treated soil residues) of the citrate-bicarbonate-dithionite (CBD) method
Abbreviations: SOC, soil organic carbon; Fe(II)HCl, soil ferrous iron extracted by 0.5-M hydrochloric acid (HCl); Feo and Alo, oxalate-extractable iron and aluminum; Fed and Ald, dithionite-extractable iron and aluminum; Cas, sulfate-extractable Ca; bound OC, organic carbon bound to reactive metal oxides extracted by the citrate-bicarbonate-dithionite method; MAOC, mineral-associated organic carb…
